# Supplementary material for: Driver Gene Alterations in Malignant Progression of Gastric Cancer
Source: Front Oncol. 2022 Jul 12;12:920207. doi: 10.3389/fonc.2022.920207 (PMC9315095; doi:10.3389/fonc.2022.920207)
Supplement: Supplementary file 2 [file DataSheet_1.xlsx]

## Sheet: Table2
p_val	avg_logFC	pct.1	pct.2	p_val_adj	cluster	gene
BEX2	4.88388e-20	0.288198	1	0.981	1.22053e-15	1	BEX2
BEX1	3.3094e-17	0.334488	1	0.887	8.27053e-13	1	BEX1
PCSK1N	5.25315e-16	0.356613	1	1	1.31281e-11	1	PCSK1N
APOC3	9.41774e-14	0.2701	0.96	0.7	2.35359e-09	1	APOC3
APOA1	1.41956e-13	0.395173	1	0.996	3.54763e-09	1	APOA1
MAGEA12	3.08887e-13	0.354261	0.893	0.7	7.7194e-09	1	MAGEA12
CSAG1	1.88001e-12	0.382634	0.933	0.883	4.69834e-08	1	CSAG1
ORM2	2.44571e-12	0.311756	0.987	0.953	6.11208e-08	1	ORM2
PRAME	4.47126e-12	0.259345	1	0.973	1.11741e-07	1	PRAME
MAGEA3	4.73173e-11	0.367052	0.853	0.654	1.18251e-06	1	MAGEA3
MAGEA4	6.34278e-11	0.334419	0.787	0.521	1.58512e-06	1	MAGEA4
MAGEA6	1.13731e-10	0.354944	0.813	0.619	2.84225e-06	1	MAGEA6
CTAG2	2.43588e-10	0.352975	0.693	0.401	6.08752e-06	1	CTAG2
MAGEA10	9.9889e-10	0.253205	0.747	0.529	2.49633e-05	1	MAGEA10
ORM1	1.71081e-09	0.30411	0.933	0.875	4.27548e-05	1	ORM1
CLDN6	3.87979e-09	0.267219	0.987	0.953	9.69599e-05	1	CLDN6
