# Supplementary material for: Driver Gene Alterations in Malignant Progression of Gastric Cancer
Source: Front Oncol. 2022 Jul 12;12:920207. doi: 10.3389/fonc.2022.920207 (PMC9315095; doi:10.3389/fonc.2022.920207)
Supplement: Supplementary file 3 [file DataSheet_2.xlsx]

## Sheet: Table3
p_val	avg_logFC	pct.1	pct.2	p_val_adj	cluster	gene
hsa-mir-548y	3.79691e-12	0.797796	0.347	0.054	7.14199e-09	1	hsa-mir-548y
hsa-mir-105-1	1.75264e-11	1.05073	0.8	0.545	3.29671e-08	1	hsa-mir-105-1
hsa-mir-548x	1.88226e-11	0.640276	0.28	0.031	3.54054e-08	1	hsa-mir-548x
hsa-mir-767	2.25578e-10	0.982548	0.84	0.603	4.24313e-07	1	hsa-mir-767
hsa-mir-105-2	2.71621e-10	1.04221	0.787	0.58	5.10919e-07	1	hsa-mir-105-2
hsa-mir-4652	1.20135e-08	0.57181	0.773	0.405	2.25974e-05	1	hsa-mir-4652
hsa-mir-373	1.51893e-06	0.973995	0.387	0.156	0.0028571	1	hsa-mir-373
hsa-mir-122	9.08673e-06	0.947887	0.64	0.37	0.0170921	1	hsa-mir-122
hsa-mir-4533	3.323e-05	0.369965	0.227	0.066	0.0625056	1	hsa-mir-4533
hsa-mir-548b	5.32567e-05	0.356149	0.867	0.809	0.100176	1	hsa-mir-548b
hsa-mir-1911	5.53953e-05	0.269794	0.533	0.261	0.104199	1	hsa-mir-1911
hsa-mir-372	5.93757e-05	0.866196	0.6	0.401	0.111686	1	hsa-mir-372
hsa-mir-3200	6.14519e-05	0.310636	0.96	0.949	0.115591	1	hsa-mir-3200
hsa-mir-1226	6.25651e-05	0.261519	0.947	0.86	0.117685	1	hsa-mir-1226
hsa-mir-522	7.86504e-05	0.887	0.347	0.156	0.147941	1	hsa-mir-522
hsa-mir-187	0.000100053	0.301987	0.947	0.844	0.188201	1	hsa-mir-187
hsa-mir-934	0.000139673	0.44532	0.707	0.521	0.262726	1	hsa-mir-934
hsa-mir-488	0.000193648	0.515088	0.44	0.257	0.364252	1	hsa-mir-488
hsa-mir-6715a	0.000195576	0.419514	0.653	0.428	0.367879	1	hsa-mir-6715a
hsa-mir-520b	0.000209603	0.734948	0.347	0.156	0.394262	1	hsa-mir-520b
hsa-mir-6807	0.000297895	0.291858	0.493	0.276	0.56034	1	hsa-mir-6807
hsa-mir-184	0.000308648	0.293795	0.84	0.704	0.580566	1	hsa-mir-184
hsa-mir-521-2	0.000321241	0.591155	0.147	0.035	0.604255	1	hsa-mir-521-2
hsa-mir-765	0.000321538	0.290087	0.56	0.362	0.604813	1	hsa-mir-765
hsa-mir-3660	0.000328195	0.312075	0.2	0.062	0.617335	1	hsa-mir-3660
hsa-mir-1251	0.00037893	0.308667	0.573	0.327	0.712767	1	hsa-mir-1251
hsa-mir-4465	0.000404299	0.263286	0.12	0.023	0.760486	1	hsa-mir-4465
hsa-mir-676	0.000432176	0.453616	0.84	0.774	0.812923	1	hsa-mir-676
hsa-mir-4758	0.000443342	0.303863	0.573	0.374	0.833926	1	hsa-mir-4758
hsa-mir-519a-2	0.000454617	0.800738	0.373	0.195	0.855135	1	hsa-mir-519a-2
hsa-mir-1269a	0.000726941	0.400739	0.733	0.545	1	1	hsa-mir-1269a
hsa-mir-520a	0.00105988	0.675036	0.427	0.237	1	1	hsa-mir-520a
hsa-mir-517c	0.00128799	0.653681	0.213	0.078	1	1	hsa-mir-517c
hsa-mir-4728	0.00129302	0.307131	0.947	0.887	1	1	hsa-mir-4728
hsa-mir-3143	0.00132945	0.275971	0.427	0.241	1	1	hsa-mir-3143
hsa-mir-518a-2	0.00133041	0.717038	0.267	0.117	1	1	hsa-mir-518a-2
hsa-mir-3131	0.00137798	0.370211	0.787	0.638	1	1	hsa-mir-3131
hsa-mir-489	0.00164486	0.341509	0.573	0.401	1	1	hsa-mir-489
hsa-mir-516a-1	0.00174776	0.751844	0.427	0.253	1	1	hsa-mir-516a-1
hsa-mir-6507	0.00189503	0.261261	0.36	0.195	1	1	hsa-mir-6507
hsa-mir-516a-2	0.00195461	0.730905	0.4	0.23	1	1	hsa-mir-516a-2
hsa-mir-1270	0.00213717	0.254288	0.933	0.829	1	1	hsa-mir-1270
hsa-mir-1276	0.00224015	0.348614	0.64	0.479	1	1	hsa-mir-1276
hsa-mir-520e	0.00224744	0.698342	0.133	0.039	1	1	hsa-mir-520e
hsa-mir-521-1	0.0027254	0.750317	0.187	0.074	1	1	hsa-mir-521-1
hsa-mir-1283-1	0.00320087	0.615741	0.12	0.035	1	1	hsa-mir-1283-1
hsa-mir-371a	0.00377328	0.776723	0.253	0.128	1	1	hsa-mir-371a
hsa-mir-527	0.00396912	0.754108	0.24	0.113	1	1	hsa-mir-527
hsa-mir-1283-2	0.00401702	0.717962	0.173	0.07	1	1	hsa-mir-1283-2
hsa-mir-3620	0.0040933	0.354324	0.52	0.362	1	1	hsa-mir-3620
hsa-mir-526b	0.00415435	0.577625	0.467	0.304	1	1	hsa-mir-526b
hsa-mir-518e	0.00446848	0.735973	0.293	0.156	1	1	hsa-mir-518e
hsa-mir-520f	0.00483159	0.737345	0.24	0.117	1	1	hsa-mir-520f
hsa-mir-1914	0.00517971	0.25473	0.427	0.265	1	1	hsa-mir-1914
hsa-mir-802	0.00707791	0.438034	0.533	0.397	1	1	hsa-mir-802
hsa-mir-4658	0.00761305	0.299449	0.52	0.374	1	1	hsa-mir-4658
hsa-mir-5589	0.00887538	0.447714	0.48	0.331	1	1	hsa-mir-5589
hsa-mir-520c	0.00894164	0.720686	0.173	0.074	1	1	hsa-mir-520c
hsa-mir-7702	9.48191e-05	0.374424	0.848	0.742	0.178355	2	hsa-mir-7702
hsa-mir-1258	0.000683592	0.309792	0.778	0.678	1	2	hsa-mir-1258
hsa-mir-4431	0.000863461	0.45952	0.361	0.181	1	3	hsa-mir-4431
hsa-mir-7974	0.00116363	0.400633	0.836	0.734	1	3	hsa-mir-7974
hsa-mir-548n	0.00959633	0.250109	0.41	0.251	1	3	hsa-mir-548n
hsa-mir-47411	0.00974859	0.338046	0.525	0.38	1	3	hsa-mir-4741
