# Supplementary material for: Driver Gene Alterations in Malignant Progression of Gastric Cancer
Source: Front Oncol. 2022 Jul 12;12:920207. doi: 10.3389/fonc.2022.920207 (PMC9315095; doi:10.3389/fonc.2022.920207)
Supplement: Supplementary file 4 [file DataSheet_3.xlsx]

## Sheet: Table1
gene	expr	reptime	hic	N_nonsilent	N_silent	N_noncoding	n_nonsilent	n_silent	n_noncoding	nnei	p	q
ACVR2A	90992	951	-2	1255292	320380	0	36	0	0	4	0	0
ARID1A	975965	182	27	5311336	1594928	0	115	5	0	7	0	0
CBWD1	230380	398	-4	1035508	255308	0	33	0	0	50	0	0
KRAS	259193	512	16	569048	137116	0	29	0	0	50	0	0
NUDT11	118616	NaN	31	385452	112548	0	13	0	0	50	0	0
PTH2	2173457	290	44	220780	88976	0	13	0	0	50	0	0
RHOA	1623187	201	33	471108	124500	0	21	0	0	50	0	0
RNF43	782135	399	22	1804088	570376	0	50	2	0	39	0	0
RPL22	627248	240	31	324364	75032	0	34	0	0	50	0	0
SNRNP27	844060	221	37	384456	103584	0	12	0	0	50	0	0
TP53	2069567	213	34	1025548	283196	0	197	2	0	29	3.33e-16	5.71e-13
PIK3CA	401889	613	11	2620808	653044	0	88	4	0	46	3.61e-11	5.67e-08
CDH1	924096	240	30	2090272	607892	0	38	3	0	50	1.97e-10	2.85e-07
MUC6	1429028	466	43	5590216	1829984	0	80	11	0	14	1.55e-09	2.09e-06
C7orf50	769674	346	35	456168	141432	0	13	1	0	50	8.31e-08	0.000105
CDC27	955548	395	18	2023872	530868	0	17	0	0	4	9.62e-08	0.000113
MXRA8	1744013	273	28	1036504	325028	0	19	2	0	50	1.3e-07	0.000144
KLF3	294258	364	39	824356	229412	0	34	2	0	16	1.45e-07	0.000152
LARP4B	378329	515	9	1767900	505968	0	28	4	0	42	3.76e-07	0.000373
PTEN	259678	300	34	1005296	233728	0	34	3	0	10	5.88e-07	0.000554
CTCF	1074126	147	45	1774208	440896	0	22	1	0	41	6.98e-07	0.000627
B2M	673122	428	36	294152	78352	0	31	2	0	1	8.94e-07	0.000766
XYLT2	1335838	196	24	2000300	627148	0	32	4	0	8	1.52e-06	0.00125
MAP2K7	952640	320	27	1014260	282532	0	28	1	0	50	1.88e-06	0.00148
SMAP1	169371	764	11	1128468	309756	0	17	1	0	50	2.29e-06	0.00173
POLDIP2	1405196	214	10	886440	254976	0	12	1	0	50	2.48e-06	0.00178
HRCT1	853975	298	55	258296	90304	0	9	0	0	50	2.55e-06	0.00178
TTK	150632	841	-2	2141068	510284	0	25	1	0	7	3.51e-06	0.00236
SMAD4	156084	422	41	1332648	359556	0	32	3	0	14	5.74e-06	0.00373
OR5M3	NaN	NaN	NaN	716456	201856	0	20	2	0	29	6.03e-06	0.00379
TCERG1	377370	463	14	2649692	719776	0	30	6	0	50	9.97e-06	0.00607
C4orf26	461415	491	19	311748	85656	0	10	0	0	50	1.3e-05	0.00758
IL32	1626425	234	44	476420	118192	0	8	0	0	50	1.33e-05	0.00758
CDKN2A	225405	357	-15	791820	206172	0	21	3	0	11	1.78e-05	0.00987
