# Supplementary material for: Driver Gene Alterations in Malignant Progression of Gastric Cancer
Source: Front Oncol. 2022 Jul 12;12:920207. doi: 10.3389/fonc.2022.920207 (PMC9315095; doi:10.3389/fonc.2022.920207)
Supplement: Supplementary file 5 [file DataSheet_4.xlsx]

## Sheet: Table4
	p_val	avg_logFC	pct.1	pct.2	p_val_adj	cluster	gene
cg15649474	3.48e-27	0.769184	1	1	3.48e-24	1	cg15649474	GOLGA7
cg21468634	3.04e-26	0.781958	1	1	3.04e-23	1	cg21468634
cg12253469	6.65e-25	0.733258	1	1	6.65e-22	1	cg12253469
cg00240378	4.46e-24	0.802306	1	1	4.46e-21	1	cg00240378
cg23401796	1.76e-19	0.706162	1	1	1.76e-16	1	cg23401796
cg04288241	1.35e-17	0.708854	1	1	1.35e-14	1	cg04288241
rs472920	4.75e-17	0.812696	1	1	4.75e-14	1	rs472920
cg23442198	7.47e-17	0.619193	1	1	7.47e-14	1	cg23442198
cg08211068	1.3e-16	0.522652	1	1	1.3e-13	1	cg08211068
rs715359	2.55e-16	0.734392	1	1	2.55e-13	1	rs715359
cg02579140	1.98e-15	0.653197	1	1	1.98e-12	1	cg02579140
rs9363764	5.12e-15	0.731377	1	1	5.12e-12	1	rs9363764
rs3936238	6.72e-15	0.882125	1	1	6.72e-12	1	rs3936238
rs1945975	1.12e-14	0.906688	1	1	1.12e-11	1	rs1945975
rs2804694	2.46e-14	0.765976	1	1	2.46e-11	1	rs2804694
rs11249206	3.23e-14	0.947728	1	1	3.23e-11	1	rs11249206
rs13369115	3.44e-14	0.726874	1	1	3.44e-11	1	rs13369115
cg00744866	6.13e-14	0.778009	1	1	6.13e-11	1	cg00744866
cg09159452	9.59e-14	0.760333	1	1	9.59e-11	1	cg09159452
cg13355574	9.69e-14	0.447415	1	1	9.69e-11	1	cg13355574
cg21887193	1.23e-13	0.67507	1	1	1.23e-10	1	cg21887193
rs1510189	1.97e-13	0.937582	1	1	1.97e-10	1	rs1510189
rs1495031	2.01e-13	0.848163	1	1	2.01e-10	1	rs1495031
cg16814680	5.71e-13	0.781519	1	1	5.71e-10	1	cg16814680
cg10665891	6.77e-13	0.630402	1	1	6.77e-10	1	cg10665891
cg03013917	6.77e-13	0.584302	1	1	6.77e-10	1	cg03013917
cg05311410	7.34e-13	0.790201	1	1	7.34e-10	1	cg05311410
rs6991394	7.49e-13	0.844233	1	1	7.49e-10	1	rs6991394
rs1941955	8.11e-13	0.76388	1	1	8.11e-10	1	rs1941955
rs10774834	9.23e-13	0.887057	1	1	9.23e-10	1	rs10774834
cg23460250	9.42e-13	0.660475	1	1	9.42e-10	1	cg23460250
rs2208123	9.6e-13	0.714913	1	1	9.6e-10	1	rs2208123
rs654498	9.89e-13	0.742644	1	1	9.89e-10	1	rs654498
cg13294849	1.09e-12	0.812227	1	1	1.09e-09	1	cg13294849
rs10936224	1.54e-12	0.802476	1	1	1.54e-09	1	rs10936224
rs2857639	2.2e-12	0.820675	1	1	2.2e-09	1	rs2857639
cg05006473	2.2e-12	0.424829	1	1	2.2e-09	1	cg05006473
rs6471533	2.36e-12	0.716298	1	1	2.36e-09	1	rs6471533
cg24377694	3.58e-12	0.399247	1	1	3.58e-09	1	cg24377694
cg04852443	3.87e-12	0.79925	1	1	3.87e-09	1	cg04852443
cg22369786	4.06e-12	0.789421	1	1	4.06e-09	1	cg22369786
rs10882854	4.78e-12	0.729628	1	1	4.78e-09	1	rs10882854
cg20152430	4.97e-12	0.703395	1	1	4.97e-09	1	cg20152430
cg12319602	7.16e-12	0.941244	1	1	7.16e-09	1	cg12319602
rs877309	7.66e-12	0.836978	1	1	7.66e-09	1	rs877309
cg17178900	9.09e-12	0.694264	1	1	9.09e-09	1	cg17178900
cg22604316	9.44e-12	0.723573	1	1	9.44e-09	1	cg22604316
cg16493071	9.9e-12	0.419476	1	1	9.9e-09	1	cg16493071
cg11549953	1.95e-11	0.89454	1	1	1.95e-08	1	cg11549953
cg08599635	2.29e-11	0.702428	1	1	2.29e-08	1	cg08599635
cg14610958	2.33e-11	0.420876	1	1	2.33e-08	1	cg14610958
cg07167872	3.38e-11	0.716158	1	1	3.38e-08	1	cg07167872
rs1416770	5.52e-11	0.837238	1	1	5.52e-08	1	rs1416770
cg12014181	5.99e-11	0.620521	1	1	5.99e-08	1	cg12014181
cg04131969	6.04e-11	0.741254	1	1	6.04e-08	1	cg04131969
cg14302471	7.25e-11	0.521192	1	1	7.25e-08	1	cg14302471
cg02486253	8.24e-11	0.789209	1	1	8.24e-08	1	cg02486253
cg01089498	9.44e-11	0.763079	1	1	9.44e-08	1	cg01089498
rs4742386	1.85e-10	0.83793	1	1	1.85e-07	1	rs4742386
rs10796216	1.92e-10	0.763612	1	1	1.92e-07	1	rs10796216
cg26889437	2.25e-10	0.500271	1	1	2.25e-07	1	cg26889437
rs1484127	2.27e-10	0.680504	1	1	2.27e-07	1	rs1484127
cg26359388	2.29e-10	0.490526	1	1	2.29e-07	1	cg26359388
rs2235751	3.18e-10	0.846994	1	1	3.18e-07	1	rs2235751
rs1510480	3.21e-10	0.773964	1	1	3.21e-07	1	rs1510480
cg14072016	4.48e-10	0.652336	1	1	4.48e-07	1	cg14072016
rs348937	6.23e-10	0.727053	1	1	6.23e-07	1	rs348937
cg10501210	6.86e-10	0.695437	1	1	6.86e-07	1	cg10501210
rs3818562	7.16e-10	0.780302	1	1	7.16e-07	1	rs3818562
cg00857907	7.22e-10	0.584053	1	1	7.22e-07	1	cg00857907
rs7660805	7.64e-10	0.668659	1	1	7.64e-07	1	rs7660805
cg22510337	9.11e-10	0.792538	1	1	9.11e-07	1	cg22510337
cg10662314	1.1e-09	0.717302	1	1	1.1e-06	1	cg10662314
cg15848890	1.32e-09	0.486605	1	1	1.32e-06	1	cg15848890
cg00494919	1.56e-09	0.429741	1	1	1.56e-06	1	cg00494919
rs951295	1.94e-09	0.768539	1	1	1.94e-06	1	rs951295
rs1040870	3.6e-09	0.789351	1	1	3.6e-06	1	rs1040870
rs4331560	4.22e-09	0.740555	1	1	4.22e-06	1	rs4331560
cg02182440	4.73e-09	0.727377	1	1	4.73e-06	1	cg02182440
cg04387835	1.31e-08	0.565468	1	1	1.31e-05	1	cg04387835
rs5931272	2.28e-08	0.743917	1	1	2.28e-05	1	rs5931272
rs2468330	3.55e-08	0.694387	1	1	3.55e-05	1	rs2468330
rs1520670	4.59e-08	0.67843	1	1	4.59e-05	1	rs1520670
cg05658771	4.96e-08	0.452979	1	1	4.96e-05	1	cg05658771
cg19045293	5.58e-08	0.794028	1	1	5.58e-05	1	cg19045293
cg17665357	6.21e-08	0.391613	1	1	6.21e-05	1	cg17665357
cg27558057	6.94e-08	0.688198	1	1	6.94e-05	1	cg27558057
cg10909185	9.9e-08	0.719804	1	1	9.9e-05	1	cg10909185
rs1019916	1.05e-07	0.707607	1	1	0.00010519	1	rs1019916
rs739259	1.13e-07	0.740372	1	1	0.00011254	1	rs739259
cg09117688	1.47e-07	0.429617	1	1	0.000147229	1	cg09117688
cg00352417	1.65e-07	0.54573	1	1	0.000164555	1	cg00352417
cg12134633	1.82e-07	0.563142	1	1	0.000182493	1	cg12134633
cg12036633	1.84e-07	0.70923	1	1	0.000183845	1	cg12036633
cg06710672	1.88e-07	0.436005	1	1	0.000187957	1	cg06710672
rs845016	2.16e-07	0.750422	1	1	0.000216141	1	rs845016
cg02020882	2.19e-07	0.929376	1	1	0.000219335	1	cg02020882
rs798149	2.61e-07	0.738768	1	1	0.000261404	1	rs798149
cg05000761	3.76e-07	0.350194	1	1	0.000375503	1	cg05000761
cg15645203	4.06e-07	0.403689	1	1	0.000406403	1	cg15645203
cg21937377	4.09e-07	0.662603	1	1	0.00040933	1	cg21937377
cg07141605	4.89e-07	0.508046	1	1	0.0004895	1	cg07141605
cg04908380	5.07e-07	0.826214	1	1	0.000507258	1	cg04908380
rs966367	5.11e-07	0.712718	1	1	0.000510884	1	rs966367
rs11034952	5.18e-07	0.671791	1	1	0.00051821	1	rs11034952
cg00778807	6.23e-07	0.523596	1	1	0.00062317	1	cg00778807
cg20100745	8.76e-07	0.419454	1	1	0.000876208	1	cg20100745
rs2125573	1.7e-06	0.553704	1	1	0.0017045	1	rs2125573
cg16499677	1.76e-06	0.355472	1	1	0.00176348	1	cg16499677
cg16017089	1.8e-06	0.493377	1	1	0.00179981	1	cg16017089
cg19060970	1.95e-06	0.53215	1	1	0.00195244	1	cg19060970
cg09901035	2.06e-06	0.455819	1	1	0.00206102	1	cg09901035
cg14126688	2.68e-06	0.729527	1	1	0.00267885	1	cg14126688
cg12260798	2.84e-06	0.689418	1	1	0.00284483	1	cg12260798
cg05576648	3.52e-06	0.709931	1	1	0.00351861	1	cg05576648
cg07676361	3.59e-06	0.437586	1	1	0.0035891	1	cg07676361
cg22725685	3.81e-06	0.620621	1	1	0.00380876	1	cg22725685
cg12288473	4.49e-06	0.375315	1	1	0.00448863	1	cg12288473
cg13081620	4.92e-06	0.547754	1	1	0.00491864	1	cg13081620
rs264581	4.95e-06	0.653553	1	1	0.00495082	1	rs264581
rs6546473	5.08e-06	0.589372	1	1	0.00508157	1	rs6546473
cg08260959	5.68e-06	0.690969	1	1	0.00567507	1	cg08260959
cg10767420	6.71e-06	0.29397	1	1	0.00671282	1	cg10767420
cg11401682	7.98e-06	0.629902	1	1	0.00798152	1	cg11401682
cg01434608	8.4e-06	0.528576	1	1	0.00839948	1	cg01434608
cg10956848	1.09e-05	0.31067	1	1	0.0108911	1	cg10956848
cg20853771	1.77e-05	0.296392	1	1	0.0177048	1	cg20853771
cg07366506	2e-05	0.306638	1	1	0.0200187	1	cg07366506
cg27102141	2.75e-05	0.307017	1	1	0.0274584	1	cg27102141
cg21425842	3.27e-05	0.675109	1	1	0.0326814	1	cg21425842
cg17333211	4e-05	0.674098	1	1	0.0400068	1	cg17333211
cg22943986	4.06e-05	0.51998	1	1	0.0406029	1	cg22943986
cg22723502	4.35e-05	0.713071	1	1	0.043455	1	cg22723502
cg10393811	4.4e-05	0.679147	1	1	0.0439701	1	cg10393811
cg06458239	5.65e-05	0.488899	1	1	0.0565488	1	cg06458239
cg15963326	5.82e-05	0.597095	1	1	0.0582151	1	cg15963326
rs1414097	6.28e-05	0.562191	1	1	0.0627678	1	rs1414097
cg05181702	6.65e-05	0.4617	1	1	0.0664972	1	cg05181702
cg06615444	0.000136275	0.499691	1	1	0.136275	1	cg06615444
rs2385226	0.000142439	0.554559	1	1	0.142439	1	rs2385226
cg18786593	0.000168893	0.54946	1	1	0.168893	1	cg18786593
cg08848711	0.000190399	0.434635	1	1	0.190399	1	cg08848711
cg14961598	0.00026852	0.446272	1	1	0.26852	1	cg14961598
cg19950139	0.000303295	0.428387	1	1	0.303295	1	cg19950139
cg06728252	0.000314689	0.376556	1	1	0.314689	1	cg06728252
cg11364273	0.000375959	0.678418	1	1	0.375959	1	cg11364273
cg27466845	0.00037792	0.319264	1	1	0.37792	1	cg27466845
cg23864180	0.000436855	0.268398	1	1	0.436855	1	cg23864180
cg26479667	0.000499162	0.255285	1	1	0.499162	1	cg26479667
cg20518446	0.000509452	0.330888	1	1	0.509452	1	cg20518446
cg03423149	0.000581314	0.666856	1	1	0.581314	1	cg03423149
cg20985450	0.000746732	0.365266	1	1	0.746732	1	cg20985450
cg06405186	0.000909482	0.665766	1	1	0.909482	1	cg06405186
cg00981879	0.00101737	0.419687	1	1	1	1	cg00981879
cg19579500	0.00121605	0.287138	1	1	1	1	cg19579500
cg17121747	0.00142964	0.600199	1	1	1	1	cg17121747
cg19396867	0.00142964	0.569017	1	1	1	1	cg19396867
cg16567137	0.00164629	0.331449	1	1	1	1	cg16567137
cg03030717	0.00179038	0.717563	1	1	1	1	cg03030717
cg12116566	0.00185807	0.350215	1	1	1	1	cg12116566
rs939290	0.00193702	0.529533	1	1	1	1	rs939290
cg07263979	0.00231075	0.305692	1	1	1	1	cg07263979
cg19429281	0.00233717	0.389371	1	1	1	1	cg19429281
cg21986225	0.00261696	0.687213	1	1	1	1	cg21986225
cg00675569	0.00308751	0.634537	1	1	1	1	cg00675569
cg17588626	0.00341765	0.35749	1	1	1	1	cg17588626
cg04977834	0.00355536	0.529567	1	1	1	1	cg04977834
cg03605032	0.00364995	0.442906	1	1	1	1	cg03605032
cg07438617	0.00377963	0.555727	1	1	1	1	cg07438617
cg08638354	0.00379613	0.401458	1	1	1	1	cg08638354
cg10729426	0.0038127	0.496198	1	1	1	1	cg10729426
cg12848808	0.00419418	0.406477	1	1	1	1	cg12848808
cg06622735	0.00434127	0.440331	1	1	1	1	cg06622735
cg01680010	0.00550886	0.441172	1	1	1	1	cg01680010
cg24903006	0.00632296	0.500364	1	1	1	1	cg24903006
cg21941030	0.00637562	0.52368	1	1	1	1	cg21941030
cg14063008	0.00766955	0.602067	1	1	1	1	cg14063008
cg04023335	0.00991521	0.388924	1	1	1	1	cg04023335
cg03480346	4.34e-09	0.308337	1	1	4.34e-06	2	cg03480346
cg160031021	1.59e-06	0.271901	1	1	0.0015899	2	cg16003102
cg170094331	1.51e-05	0.291248	1	1	0.0151064	2	cg17009433
cg142703481	2.67e-05	0.335834	1	1	0.0267338	2	cg14270348
cg16590821	4.41e-05	0.257328	1	1	0.044143	2	cg16590821
cg00662122	5.05e-05	0.252884	1	1	0.0504777	2	cg00662122
cg180056931	5.3e-05	0.265587	1	1	0.0529622	2	cg18005693
cg10416814	6.02e-05	0.312607	1	1	0.0601663	2	cg10416814
cg26792541	6.15e-05	0.273711	1	1	0.0614538	2	cg26792541
cg235847431	9.88e-05	0.251027	1	1	0.0988417	2	cg23584743
cg274387981	0.00011181	0.28867	1	1	0.11181	2	cg27438798
cg205692871	0.000122573	0.271544	1	1	0.122573	2	cg20569287
cg239693421	0.000143431	0.288303	1	1	0.143431	2	cg23969342
cg06502570	0.000165931	0.294381	1	1	0.165931	2	cg06502570
cg18747742	0.000212701	0.251972	1	1	0.212701	2	cg18747742
cg04026379	0.000297817	0.327676	1	1	0.297817	2	cg04026379
cg163392381	0.000416033	0.283391	1	1	0.416033	2	cg16339238
cg271968081	0.000483559	0.254319	1	1	0.483559	2	cg27196808
cg135091951	0.000497307	0.253833	1	1	0.497307	2	cg13509195
cg112443401	0.000543283	0.299147	1	1	0.543283	2	cg11244340
cg19068385	0.000582345	0.306466	1	1	0.582345	2	cg19068385
cg18110168	0.000725619	0.293942	1	1	0.725619	2	cg18110168
cg117477711	0.00111031	0.28166	1	1	1	2	cg11747771
cg120757201	0.00115518	0.259632	1	1	1	2	cg12075720
cg12072262	0.00146779	0.318761	1	1	1	2	cg12072262
cg09060772	0.00167665	0.260755	1	1	1	2	cg09060772
cg033567471	0.00170551	0.272986	1	1	1	2	cg03356747
cg264958651	0.00306644	0.279814	1	1	1	2	cg26495865
cg219529011	0.0052341	0.261078	1	1	1	2	cg21952901
cg109993121	0.00612495	0.27507	1	1	1	2	cg10999312
cg264796671	0.00636198	0.290673	1	1	1	2	cg26479667
cg052183461	0.00641036	0.25175	1	1	1	2	cg05218346
cg066501151	1.81e-15	0.550361	1	1	1.81e-12	3	cg06650115
cg102033751	9.2e-15	0.576029	1	1	9.2e-12	3	cg10203375
cg102985571	2.72e-14	0.469408	1	1	2.72e-11	3	cg10298557
cg170671901	1.54e-13	0.426413	1	1	1.54e-10	3	cg17067190
cg051516211	1.63e-13	0.515144	1	1	1.63e-10	3	cg05151621
cg139520311	2.45e-13	0.472844	1	1	2.45e-10	3	cg13952031
cg153442201	2.92e-13	0.550454	1	1	2.92e-10	3	cg15344220
cg137641061	4.05e-13	0.521236	1	1	4.05e-10	3	cg13764106
cg266463701	4.77e-13	0.414356	1	1	4.77e-10	3	cg26646370
cg191666601	5.04e-13	0.504009	1	1	5.04e-10	3	cg19166660
cg218812531	5.49e-13	0.478008	1	1	5.49e-10	3	cg21881253
cg184128341	8.02e-13	0.461026	1	1	8.02e-10	3	cg18412834
cg079232331	2.59e-12	0.521895	1	1	2.59e-09	3	cg07923233
cg094981461	3.3e-12	0.460382	1	1	3.3e-09	3	cg09498146
cg126121041	3.3e-12	0.439847	1	1	3.3e-09	3	cg12612104
cg084730901	3.4e-12	0.410023	1	1	3.4e-09	3	cg08473090
cg002407341	6.42e-12	0.395808	1	1	6.42e-09	3	cg00240734
cg140860451	7.12e-12	0.386549	1	1	7.12e-09	3	cg14086045
cg259377141	7.12e-12	0.355215	1	1	7.12e-09	3	cg25937714
cg026364971	8.66e-12	0.416892	1	1	8.66e-09	3	cg02636497
cg048840111	1.14e-11	0.492937	1	1	1.14e-08	3	cg04884011
cg158479891	1.43e-11	0.433071	1	1	1.43e-08	3	cg15847989
cg047184281	1.92e-11	0.395396	1	1	1.92e-08	3	cg04718428
cg158471981	2.21e-11	0.447499	1	1	2.21e-08	3	cg15847198
cg011886851	2.45e-11	0.488948	1	1	2.45e-08	3	cg01188685
cg089721301	2.69e-11	0.492041	1	1	2.69e-08	3	cg08972130
cg044971761	2.71e-11	0.450782	1	1	2.71e-08	3	cg04497176
cg034104361	2.71e-11	0.364868	1	1	2.71e-08	3	cg03410436
cg168184141	2.73e-11	0.459261	1	1	2.73e-08	3	cg16818414
cg159910721	2.99e-11	0.424056	1	1	2.99e-08	3	cg15991072
cg037111821	3.15e-11	0.397936	1	1	3.15e-08	3	cg03711182
cg013948191	3.58e-11	0.479218	1	1	3.58e-08	3	cg01394819
cg036032141	3.77e-11	0.492984	1	1	3.77e-08	3	cg03603214
cg023676601	5.95e-11	0.439679	1	1	5.95e-08	3	cg02367660
cg128806021	6.25e-11	0.347611	1	1	6.25e-08	3	cg12880602
cg010364091	6.96e-11	0.49947	1	1	6.96e-08	3	cg01036409
cg275914501	7.76e-11	0.416414	1	1	7.76e-08	3	cg27591450
cg102540001	7.91e-11	0.491275	1	1	7.91e-08	3	cg10254000
cg137263451	8.56e-11	0.338703	1	1	8.56e-08	3	cg13726345
cg065473861	8.77e-11	0.395903	1	1	8.77e-08	3	cg06547386
cg267472931	9.07e-11	0.381527	1	1	9.07e-08	3	cg26747293
cg18136062	1.05e-10	0.254976	1	1	1.05e-07	3	cg18136062
cg186729391	1.31e-10	0.373987	1	1	1.31e-07	3	cg18672939
cg113618271	1.34e-10	0.404902	1	1	1.34e-07	3	cg11361827
cg095882711	1.79e-10	0.488788	1	1	1.79e-07	3	cg09588271
cg033832951	1.9e-10	0.426156	1	1	1.9e-07	3	cg03383295
cg048284581	1.95e-10	0.322437	1	1	1.95e-07	3	cg04828458
cg020995431	2.13e-10	0.349746	1	1	2.13e-07	3	cg02099543
cg275479541	2.17e-10	0.492314	1	1	2.17e-07	3	cg27547954
cg165202881	2.23e-10	0.407208	1	1	2.23e-07	3	cg16520288
cg266849461	2.78e-10	0.359977	1	1	2.78e-07	3	cg26684946
cg268312411	2.84e-10	0.44986	1	1	2.84e-07	3	cg26831241
cg024553971	3.5e-10	0.478636	1	1	3.5e-07	3	cg02455397
cg007032601	3.92e-10	0.477837	1	1	3.92e-07	3	cg00703260
cg005814821	4.03e-10	0.328057	1	1	4.03e-07	3	cg00581482
cg109320681	4.03e-10	0.470553	1	1	4.03e-07	3	cg10932068
cg143643561	4.03e-10	0.394501	1	1	4.03e-07	3	cg14364356
cg042726321	4.27e-10	0.337732	1	1	4.27e-07	3	cg04272632
cg156248521	4.52e-10	0.519545	1	1	4.52e-07	3	cg15624852
cg167644941	5.15e-10	0.485324	1	1	5.15e-07	3	cg16764494
cg208035471	5.15e-10	0.373999	1	1	5.15e-07	3	cg20803547
cg009425511	5.4e-10	0.416741	1	1	5.4e-07	3	cg00942551
cg235241951	5.5e-10	0.357566	1	1	5.5e-07	3	cg23524195
cg033522871	5.55e-10	0.343109	1	1	5.55e-07	3	cg03352287
cg046890801	5.66e-10	0.396418	1	1	5.66e-07	3	cg04689080
cg211644401	5.71e-10	0.371459	1	1	5.71e-07	3	cg21164440
cg165892141	6.51e-10	0.383036	1	1	6.51e-07	3	cg16589214
cg025398551	7.35e-10	0.334912	1	1	7.35e-07	3	cg02539855
cg123916901	7.78e-10	0.312195	1	1	7.78e-07	3	cg12391690
cg099532391	8.3e-10	0.4343	1	1	8.3e-07	3	cg09953239
cg120222941	8.61e-10	0.284294	1	1	8.61e-07	3	cg12022294
cg082656441	8.86e-10	0.416881	1	1	8.86e-07	3	cg08265644
cg134883951	9.72e-10	0.506149	1	1	9.72e-07	3	cg13488395
cg126286591	1.01e-09	0.277543	1	1	1.01e-06	3	cg12628659
cg137586461	1.08e-09	0.426618	1	1	1.08e-06	3	cg13758646
cg057142191	1.47e-09	0.419928	1	1	1.47e-06	3	cg05714219
cg243424091	1.48e-09	0.394381	1	1	1.48e-06	3	cg24342409
cg135615921	1.51e-09	0.346933	1	1	1.51e-06	3	cg13561592
cg234774061	1.63e-09	0.518494	1	1	1.63e-06	3	cg23477406
cg192835061	1.63e-09	0.405274	1	1	1.63e-06	3	cg19283506
cg173423021	1.66e-09	0.428787	1	1	1.66e-06	3	cg17342302
cg036250101	1.73e-09	0.428277	1	1	1.73e-06	3	cg03625010
cg204682531	1.88e-09	0.30257	1	1	1.88e-06	3	cg20468253
cg168993511	1.9e-09	0.346064	1	1	1.9e-06	3	cg16899351
cg024863511	1.95e-09	0.325495	1	1	1.95e-06	3	cg02486351
cg033848251	2.04e-09	0.524047	1	1	2.04e-06	3	cg03384825
cg002663221	2.21e-09	0.439946	1	1	2.21e-06	3	cg00266322
cg205936111	2.24e-09	0.388188	1	1	2.24e-06	3	cg20593611
cg008299611	2.3e-09	0.309628	1	1	2.3e-06	3	cg00829961
cg237193181	2.36e-09	0.343111	1	1	2.36e-06	3	cg23719318
cg114451231	2.47e-09	0.27652	1	1	2.47e-06	3	cg11445123
cg241884151	2.52e-09	0.328058	1	1	2.52e-06	3	cg24188415
cg241648731	2.54e-09	0.36939	1	1	2.54e-06	3	cg24164873
cg024680501	2.63e-09	0.328991	1	1	2.63e-06	3	cg02468050
cg262678541	2.78e-09	0.434803	1	1	2.78e-06	3	cg26267854
cg246244061	2.85e-09	0.36356	1	1	2.85e-06	3	cg24624406
cg259321641	3.01e-09	0.47575	1	1	3.01e-06	3	cg25932164
cg020793771	3.24e-09	0.367339	1	1	3.24e-06	3	cg02079377
cg007455551	3.3e-09	0.386759	1	1	3.3e-06	3	cg00745555
cg175075731	3.45e-09	0.318271	1	1	3.45e-06	3	cg17507573
cg109277191	3.57e-09	0.445012	1	1	3.57e-06	3	cg10927719
cg019085371	3.64e-09	0.450793	1	1	3.64e-06	3	cg01908537
cg238493111	3.8e-09	0.302598	1	1	3.8e-06	3	cg23849311
cg256220361	3.98e-09	0.321754	1	1	3.98e-06	3	cg25622036
cg183883801	4.31e-09	0.372484	1	1	4.31e-06	3	cg18388380
cg149231571	4.59e-09	0.312125	1	1	4.59e-06	3	cg14923157
cg033390651	4.71e-09	0.334232	1	1	4.71e-06	3	cg03339065
cg006318371	5.06e-09	0.326358	1	1	5.06e-06	3	cg00631837
cg110581541	5.73e-09	0.440311	1	1	5.73e-06	3	cg11058154
cg139301051	6.42e-09	0.363043	1	1	6.42e-06	3	cg13930105
cg134346381	6.89e-09	0.435151	1	1	6.89e-06	3	cg13434638
cg077485401	7.01e-09	0.340095	1	1	7.01e-06	3	cg07748540
cg141636651	7.39e-09	0.454717	1	1	7.39e-06	3	cg14163665
cg047805721	7.46e-09	0.356522	1	1	7.46e-06	3	cg04780572
cg197121981	7.52e-09	0.334144	1	1	7.52e-06	3	cg19712198
cg148438001	8.21e-09	0.413581	1	1	8.21e-06	3	cg14843800
cg158257861	8.43e-09	0.352974	1	1	8.43e-06	3	cg15825786
cg247894471	8.58e-09	0.304656	1	1	8.58e-06	3	cg24789447
cg008459421	9.53e-09	0.262312	1	1	9.53e-06	3	cg00845942
cg122351441	1e-08	0.406085	1	1	1e-05	3	cg12235144
cg154247391	1.09e-08	0.369493	1	1	1.09e-05	3	cg15424739
cg250212591	1.15e-08	0.310869	1	1	1.15e-05	3	cg25021259
cg253332581	1.19e-08	0.414882	1	1	1.19e-05	3	cg25333258
cg258306961	1.23e-08	0.387483	1	1	1.23e-05	3	cg25830696
cg120628191	1.25e-08	0.402019	1	1	1.25e-05	3	cg12062819
cg211393921	1.34e-08	0.347932	1	1	1.34e-05	3	cg21139392
cg115995391	1.38e-08	0.255921	1	1	1.38e-05	3	cg11599539
cg085745921	1.46e-08	0.281841	1	1	1.46e-05	3	cg08574592
cg003668181	1.55e-08	0.38696	1	1	1.55e-05	3	cg00366818
cg170271951	1.57e-08	0.384551	1	1	1.57e-05	3	cg17027195
cg102292941	1.67e-08	0.429553	1	1	1.67e-05	3	cg10229294
cg102497051	1.73e-08	0.283643	1	1	1.73e-05	3	cg10249705
cg002780281	1.79e-08	0.38835	1	1	1.79e-05	3	cg00278028
cg246322471	1.82e-08	0.363	1	1	1.82e-05	3	cg24632247
cg111086761	1.85e-08	0.258395	1	1	1.85e-05	3	cg11108676
cg22930650	2.29e-08	0.263578	1	1	2.29e-05	3	cg22930650
cg117525861	2.35e-08	0.328386	1	1	2.35e-05	3	cg11752586
cg034569681	2.37e-08	0.326445	1	1	2.37e-05	3	cg03456968
cg239693422	2.56e-08	0.463274	1	1	2.56e-05	3	cg23969342
cg276584161	2.86e-08	0.282102	1	1	2.86e-05	3	cg27658416
cg253035991	2.91e-08	0.485532	1	1	2.91e-05	3	cg25303599
cg035719271	3.08e-08	0.277636	1	1	3.08e-05	3	cg03571927
cg206373071	3.19e-08	0.353408	1	1	3.19e-05	3	cg20637307
cg129036381	3.56e-08	0.373698	1	1	3.56e-05	3	cg12903638
cg156741931	3.9e-08	0.306116	1	1	3.9e-05	3	cg15674193
cg120023031	3.9e-08	0.319882	1	1	3.9e-05	3	cg12002303
cg241137821	4.03e-08	0.363703	1	1	4.03e-05	3	cg24113782
cg137550701	4.31e-08	0.273103	1	1	4.31e-05	3	cg13755070
cg112443402	4.38e-08	0.484225	1	1	4.38e-05	3	cg11244340
cg051968201	4.53e-08	0.386361	1	1	4.53e-05	3	cg05196820
cg156541211	4.53e-08	0.259999	1	1	4.53e-05	3	cg15654121
cg144532011	4.61e-08	0.257139	1	1	4.61e-05	3	cg14453201
cg256557991	4.76e-08	0.361412	1	1	4.76e-05	3	cg25655799
cg099350451	4.92e-08	0.376283	1	1	4.92e-05	3	cg09935045
cg027250691	5.13e-08	0.435041	1	1	5.13e-05	3	cg02725069
cg156027401	5.4e-08	0.424901	1	1	5.4e-05	3	cg15602740
cg121644721	5.62e-08	0.395374	1	1	5.62e-05	3	cg12164472
cg233805581	5.81e-08	0.331504	1	1	5.81e-05	3	cg23380558
cg038539871	5.81e-08	0.28632	1	1	5.81e-05	3	cg03853987
cg210118271	5.91e-08	0.317066	1	1	5.91e-05	3	cg21011827
cg110317011	5.96e-08	0.306696	1	1	5.96e-05	3	cg11031701
cg091036191	5.96e-08	0.282151	1	1	5.96e-05	3	cg09103619
cg095714201	6.47e-08	0.286141	1	1	6.47e-05	3	cg09571420
cg138032141	6.63e-08	0.446545	1	1	6.63e-05	3	cg13803214
cg259183031	6.69e-08	0.269152	1	1	6.69e-05	3	cg25918303
cg090087051	6.8e-08	0.264685	1	1	6.8e-05	3	cg09008705
cg025854591	6.85e-08	0.428207	1	1	6.85e-05	3	cg02585459
cg077811621	7.5e-08	0.282215	1	1	7.5e-05	3	cg07781162
cg237709041	7.63e-08	0.40118	1	1	7.63e-05	3	cg23770904
cg105760511	7.75e-08	0.314349	1	1	7.75e-05	3	cg10576051
cg205345961	8.28e-08	0.33535	1	1	8.28e-05	3	cg20534596
cg190834591	8.98e-08	0.389143	1	1	8.98e-05	3	cg19083459
cg175614351	8.98e-08	0.377304	1	1	8.98e-05	3	cg17561435
cg174604471	9.05e-08	0.342841	1	1	9.05e-05	3	cg17460447
cg096397251	9.2e-08	0.344676	1	1	9.2e-05	3	cg09639725
cg156374651	9.2e-08	0.312896	1	1	9.2e-05	3	cg15637465
cg269767321	9.59e-08	0.314768	1	1	9.59e-05	3	cg26976732
cg036483341	1.03e-07	0.305283	1	1	0.000103126	3	cg03648334
cg029781841	1.11e-07	0.40048	1	1	0.000110932	3	cg02978184
cg183197991	1.15e-07	0.331835	1	1	0.000114582	3	cg18319799
cg121678301	1.27e-07	0.428894	1	1	0.000127266	3	cg12167830
cg084063701	1.41e-07	0.333385	1	1	0.000141303	3	cg08406370
cg063198221	1.45e-07	0.345227	1	1	0.000144749	3	cg06319822
cg180056932	1.61e-07	0.329357	1	1	0.000160643	3	cg18005693
cg238555051	1.61e-07	0.325895	1	1	0.000160643	3	cg23855505
cg228795151	1.7e-07	0.336033	1	1	0.000169888	3	cg22879515
cg109993122	1.73e-07	0.420026	1	1	0.000172622	3	cg10999312
cg033248211	1.78e-07	0.3251	1	1	0.000178219	3	cg03324821
cg060485241	1.93e-07	0.396086	1	1	0.000192991	3	cg06048524
cg033567472	1.98e-07	0.42612	1	1	0.000197648	3	cg03356747
cg034437511	2.04e-07	0.266641	1	1	0.000204028	3	cg03443751
cg254283981	2.12e-07	0.394429	1	1	0.000212282	3	cg25428398
cg136199151	2.14e-07	0.259736	1	1	0.000213971	3	cg13619915
cg17327401	2.16e-07	0.252972	1	1	0.000215673	3	cg17327401
cg049075231	2.23e-07	0.440965	1	1	0.000222614	3	cg04907523
cg226102111	2.28e-07	0.348873	1	1	0.00022796	3	cg22610211
cg063681181	2.32e-07	0.307666	1	1	0.000231593	3	cg06368118
cg100895271	2.33e-07	0.353078	1	1	0.000233431	3	cg10089527
cg111076691	2.43e-07	0.355895	1	1	0.000242831	3	cg11107669
cg140368301	2.49e-07	0.366382	1	1	0.000248645	3	cg14036830
cg262128771	2.61e-07	0.404572	1	1	0.000260681	3	cg26212877
cg066956111	2.63e-07	0.312916	1	1	0.00026274	3	cg06695611
cg117755281	2.75e-07	0.446673	1	1	0.000275434	3	cg11775528
cg037097921	2.89e-07	0.38183	1	1	0.000288719	3	cg03709792
cg156589451	2.98e-07	0.305683	1	1	0.000297917	3	cg15658945
cg109466691	3.03e-07	0.256484	1	1	0.000302621	3	cg10946669
cg047611981	3.12e-07	0.315287	1	1	0.000312246	3	cg04761198
cg128297171	3.27e-07	0.318923	1	1	0.000327239	3	cg12829717
cg048768351	3.3e-07	0.394355	1	1	0.000329805	3	cg04876835
cg166203821	3.35e-07	0.352716	1	1	0.000334995	3	cg16620382
cg273633271	3.51e-07	0.332458	1	1	0.000351041	3	cg27363327
cg202761561	3.54e-07	0.258089	1	1	0.000353786	3	cg20276156
cg260685511	3.74e-07	0.407694	1	1	0.000373593	3	cg26068551
cg255317001	3.88e-07	0.309437	1	1	0.000388392	3	cg25531700
cg23511613	4.26e-07	0.256235	1	1	0.000426253	3	cg23511613
cg108688751	4.4e-07	0.352654	1	1	0.000439646	3	cg10868875
cg144889051	4.4e-07	0.290622	1	1	0.000439646	3	cg14488905
cg265834811	4.52e-07	0.352478	1	1	0.000451697	3	cg26583481
cg104825961	4.61e-07	0.429344	1	1	0.000460501	3	cg10482596
cg140651271	4.71e-07	0.397395	1	1	0.000471282	3	cg14065127
cg130425431	4.79e-07	0.355202	1	1	0.000478606	3	cg13042543
cg090323101	5.45e-07	0.288226	1	1	0.000545441	3	cg09032310
cg268664821	5.58e-07	0.320599	1	1	0.000558134	3	cg26866482
cg055217921	5.62e-07	0.346764	1	1	0.000562428	3	cg05521792
cg125397961	5.62e-07	0.329174	1	1	0.000562428	3	cg12539796
cg072589161	6.6e-07	0.338724	1	1	0.000660316	3	cg07258916
cg241022411	7.63e-07	0.447056	1	1	0.000762873	3	cg24102241
cg109807741	8.17e-07	0.333693	1	1	0.000816652	3	cg10980774
cg264958652	8.61e-07	0.465426	1	1	0.000860985	3	cg26495865
cg006626471	9.01e-07	0.302082	1	1	0.000900824	3	cg00662647
cg035566531	9.14e-07	0.26843	1	1	0.000914494	3	cg03556653
cg259021871	9.57e-07	0.311786	1	1	0.00095671	3	cg25902187
cg153551181	1.15e-06	0.355446	1	1	0.00114512	3	cg15355118
cg172678051	1.24e-06	0.374747	1	1	0.00124296	3	cg17267805
cg18310412	1.31e-06	0.300797	1	1	0.00130935	3	cg18310412
cg258402081	1.36e-06	0.413794	1	1	0.00135885	3	cg25840208
cg134327081	1.39e-06	0.323789	1	1	0.00138941	3	cg13432708
cg051092451	1.39e-06	0.309738	1	1	0.00138941	3	cg05109245
cg140030351	1.54e-06	0.303985	1	1	0.00154098	3	cg14003035
cg122179361	1.84e-06	0.430591	1	1	0.00183849	3	cg12217936
cg155431731	1.89e-06	0.290126	1	1	0.00189317	3	cg15543173
cg007359621	1.98e-06	0.37664	1	1	0.00197811	3	cg00735962
cg047977251	1.98e-06	0.273944	1	1	0.00197811	3	cg04797725
cg234837651	2.16e-06	0.273054	1	1	0.00215912	3	cg23483765
cg130962601	2.39e-06	0.336668	1	1	0.00239042	3	cg13096260
cg226020021	2.51e-06	0.29635	1	1	0.00251482	3	cg22602002
cg162029701	2.53e-06	0.375268	1	1	0.00253308	3	cg16202970
cg088487741	2.95e-06	0.259783	1	1	0.00294753	3	cg08848774
cg244349591	2.97e-06	0.29181	1	1	0.0029688	3	cg24434959
cg188020211	2.97e-06	0.307079	1	1	0.0029688	3	cg18802021
cg189124841	3.12e-06	0.360145	1	1	0.00312192	3	cg18912484
cg048231681	3.24e-06	0.358937	1	1	0.00323589	3	cg04823168
cg204591111	3.5e-06	0.282433	1	1	0.00350085	3	cg20459111
cg262282661	3.6e-06	0.388557	1	1	0.00360226	3	cg26228266
cg127586361	3.6e-06	0.308964	1	1	0.00360226	3	cg12758636
cg228657981	3.9e-06	0.280767	1	1	0.00389588	3	cg22865798
cg029556311	3.95e-06	0.272861	1	1	0.00395167	3	cg02955631
cg114447041	4.07e-06	0.280273	1	1	0.00406556	3	cg11444704
cg186108891	4.49e-06	0.409018	1	1	0.00448946	3	cg18610889
cg104631501	4.49e-06	0.320567	1	1	0.00448946	3	cg10463150
cg113592101	5.1e-06	0.315741	1	1	0.00509698	3	cg11359210
cg02966153	5.17e-06	0.278432	1	1	0.00516914	3	cg02966153
cg126153981	5.24e-06	0.28815	1	1	0.00524229	3	cg12615398
cg218239991	5.28e-06	0.329201	1	1	0.00527923	3	cg21823999
cg004058431	5.62e-06	0.448534	1	1	0.00562313	3	cg00405843
cg126151371	5.62e-06	0.433634	1	1	0.00562313	3	cg12615137
cg137557961	5.78e-06	0.284713	1	1	0.00578277	3	cg13755796
cg139738131	5.86e-06	0.264117	1	1	0.00586419	3	cg13973813
cg139711541	6.07e-06	0.423913	1	1	0.00607262	3	cg13971154
cg197778641	6.16e-06	0.338547	1	1	0.00615796	3	cg19777864
cg270623691	6.16e-06	0.266954	1	1	0.00615796	3	cg27062369
cg046748031	6.2e-06	0.293074	1	1	0.00620106	3	cg04674803
cg064074701	6.6e-06	0.355376	1	1	0.00660214	3	cg06407470
cg176276171	6.74e-06	0.290469	1	1	0.00674127	3	cg17627617
cg254756031	6.84e-06	0.386999	1	1	0.00683557	3	cg25475603
cg199726961	6.93e-06	0.30097	1	1	0.00693114	3	cg19972696
cg203186081	6.98e-06	0.345475	1	1	0.0069794	3	cg20318608
cg041110641	7.43e-06	0.313222	1	1	0.00742843	3	cg04111064
cg215832261	7.48e-06	0.286034	1	1	0.00748001	3	cg21583226
cg202132281	8.24e-06	0.411763	1	1	0.00823886	3	cg20213228
cg103764081	9.52e-06	0.261562	1	1	0.00951658	3	cg10376408
cg209258411	1.01e-05	0.339003	1	1	0.0100514	3	cg20925841
cg269888951	1.03e-05	0.318	1	1	0.0103295	3	cg26988895
cg275474421	1.11e-05	0.296501	1	1	0.0111326	3	cg27547442
cg146892191	1.11e-05	0.369647	1	1	0.0111326	3	cg14689219
cg262449521	1.18e-05	0.295562	1	1	0.0117538	3	cg26244952
cg126644641	1.27e-05	0.349237	1	1	0.0127479	3	cg12664464
cg169352951	1.29e-05	0.350401	1	1	0.0129212	3	cg16935295
cg059636181	1.39e-05	0.314092	1	1	0.0139152	3	cg05963618
cg167856901	1.53e-05	0.314678	1	1	0.0152862	3	cg16785690
cg194525351	1.59e-05	0.350032	1	1	0.0159123	3	cg19452535
cg191133261	1.65e-05	0.274947	1	1	0.0164527	3	cg19113326
cg231423941	1.78e-05	0.271853	1	1	0.0178219	3	cg23142394
cg119123301	1.87e-05	0.349595	1	1	0.01867	3	cg11912330
cg236974171	1.97e-05	0.316096	1	1	0.0196863	3	cg23697417
cg141689231	2.09e-05	0.291484	1	1	0.0208927	3	cg14168923
cg027884001	2.09e-05	0.277894	1	1	0.0208927	3	cg02788400
cg189358131	2.35e-05	0.369145	1	1	0.0235197	3	cg18935813
cg138459821	2.51e-05	0.363104	1	1	0.0251121	3	cg13845982
cg195952341	2.54e-05	0.339593	1	1	0.0254426	3	cg19595234
cg082457021	3.32e-05	0.271497	1	1	0.0332035	3	cg08245702
cg105293871	3.5e-05	0.333949	1	1	0.0349597	3	cg10529387
cg136909891	3.52e-05	0.265953	1	1	0.0351853	3	cg13690989
cg037280461	3.73e-05	0.314482	1	1	0.0372791	3	cg03728046
cg031575311	3.95e-05	0.35333	1	1	0.0394908	3	cg03157531
cg100961451	4.46e-05	0.263223	1	1	0.0445757	3	cg10096145
cg096863171	4.54e-05	0.333466	1	1	0.0454332	3	cg09686317
cg065701671	5.12e-05	0.387032	1	1	0.0512386	3	cg06570167
cg072959641	5.12e-05	0.360802	1	1	0.0512386	3	cg07295964
cg117948771	5.16e-05	0.365781	1	1	0.0515628	3	cg11794877
cg249094661	6e-05	0.326346	1	1	0.0599537	3	cg24909466
cg169587161	6.15e-05	0.31436	1	1	0.0614722	3	cg16958716
cg239314211	6.42e-05	0.353844	1	1	0.0642175	3	cg23931421
cg020436001	7.45e-05	0.285238	1	1	0.0745374	3	cg02043600
cg215911731	7.83e-05	0.351731	1	1	0.0783128	3	cg21591173
cg245837661	8.86e-05	0.372923	1	1	0.0885576	3	cg24583766
cg060023701	9.02e-05	0.301807	1	1	0.0901994	3	cg06002370
cg112535141	9.19e-05	0.264735	1	1	0.0918699	3	cg11253514
cg029179171	0.000114335	0.310192	1	1	0.114335	3	cg02917917
cg21463763	0.000118549	0.252746	1	1	0.118549	3	cg21463763
cg042048311	0.000129736	0.260557	1	1	0.129736	3	cg04204831
cg203383001	0.000145335	0.372973	1	1	0.145335	3	cg20338300
cg104693291	0.000157942	0.254302	1	1	0.157942	3	cg10469329
cg015198771	0.000165601	0.257494	1	1	0.165601	3	cg01519877
cg202657331	0.000178797	0.315098	1	1	0.178797	3	cg20265733
cg027831031	0.000181979	0.319416	1	1	0.181979	3	cg02783103
cg229915121	0.000260954	0.337078	1	1	0.260954	3	cg22991512
cg17064051	0.000284394	0.291404	1	1	0.284394	3	cg17064051
cg270631381	0.000301101	0.31972	1	1	0.301101	3	cg27063138
cg052183462	0.000399326	0.348406	1	1	0.399326	3	cg05218346
cg275112551	0.000401566	0.378036	1	1	0.401566	3	cg27511255
cg097935841	0.000419915	0.303796	1	1	0.419915	3	cg09793584
cg040125921	0.000434187	0.259042	1	1	0.434187	3	cg04012592
cg022821201	0.000466677	0.265409	1	1	0.466677	3	cg02282120
cg222916271	0.00051542	0.270287	1	1	0.51542	3	cg22291627
cg005863651	0.000516839	0.382944	1	1	0.516839	3	cg00586365
cg174708371	0.000604038	0.26326	1	1	0.604038	3	cg17470837
cg014582281	0.000778292	0.277214	1	1	0.778292	3	cg01458228
cg276022631	0.00107981	0.278016	1	1	1	3	cg27602263
cg205692872	0.00135581	0.258214	1	1	1	3	cg20569287
cg149809831	0.00159592	0.296034	1	1	1	3	cg14980983
cg222971461	0.00197051	0.264616	1	1	1	3	cg22297146
cg155012811	0.00210187	0.281401	1	1	1	3	cg15501281
cg093929401	0.00268543	0.303602	1	1	1	3	cg09392940
cg163977941	0.00276462	0.280236	1	1	1	3	cg16397794
cg130702151	0.00280501	0.2634	1	1	1	3	cg13070215
cg088081281	0.00759817	0.266012	1	1	1	3	cg08808128
cg132389901	2.36e-07	0.320986	1	1	0.000235504	4	cg13238990
cg276065671	1.46e-06	0.297811	1	1	0.0014632	4	cg27606567
cg075942091	3.35e-06	0.382884	1	1	0.00334612	4	cg07594209
cg131863271	3.58e-06	0.337344	1	1	0.0035778	4	cg13186327
cg187109291	1.48e-05	0.299151	1	1	0.01481	4	cg18710929
cg197129651	1.61e-05	0.291365	1	1	0.0161319	4	cg19712965
cg066956112	2.03e-05	0.331161	1	1	0.0203436	4	cg06695611
cg035719272	2.36e-05	0.328328	1	1	0.0236022	4	cg03571927
cg234289851	2.37e-05	0.335696	1	1	0.0236683	4	cg23428985
cg005814822	2.96e-05	0.324766	1	1	0.0296398	4	cg00581482
cg257373231	3.16e-05	0.335907	1	1	0.0315809	4	cg25737323
cg175075732	5.21e-05	0.42722	1	1	0.0520818	4	cg17507573
cg113985111	5.55e-05	0.273627	1	1	0.0555413	4	cg11398511
cg007337801	7.06e-05	0.276019	1	1	0.0705525	4	cg00733780
cg261107101	7.76e-05	0.286784	1	1	0.077571	4	cg26110710
cg105661211	8.09e-05	0.266266	1	1	0.0808979	4	cg10566121
cg084063702	0.000119366	0.332202	1	1	0.119366	4	cg08406370
cg082172271	0.000140555	0.290588	1	1	0.140555	4	cg08217227
cg004692071	0.000270024	0.28823	1	1	0.270024	4	cg00469207
cg197261791	0.0004824	0.300896	1	1	0.4824	4	cg19726179
cg154466701	0.00151268	0.296344	1	0.996	1	4	cg15446670
cg016161781	0.00162788	0.25468	1	1	1	4	cg01616178
cg095087701	0.00164195	0.278943	1	1	1	4	cg09508770
cg095714202	0.00186688	0.28065	1	1	1	4	cg09571420
cg259183032	0.00198126	0.252478	1	1	1	4	cg25918303
cg268678901	0.00211982	0.280651	1	1	1	4	cg26867890
cg062118931	0.00220162	0.261567	1	1	1	4	cg06211893
cg185428291	0.00276756	0.288253	1	1	1	4	cg18542829
cg179600511	0.00305384	0.278136	1	1	1	4	cg17960051
cg154148331	0.00344959	0.263159	1	1	1	4	cg15414833
cg111076692	0.00554285	0.33849	1	1	1	4	cg11107669
cg189124842	0.00585016	0.270189	1	1	1	4	cg18912484
cg275112552	0.00952504	0.266441	1	1	1	4	cg27511255
