# Supplementary material for: Driver Gene Alterations in Malignant Progression of Gastric Cancer
Source: Front Oncol. 2022 Jul 12;12:920207. doi: 10.3389/fonc.2022.920207 (PMC9315095; doi:10.3389/fonc.2022.920207)
Supplement: Supplementary file 7 [file DataSheet_6.xlsx]

## Sheet: Table14_surv_cluster1
candidate_genes	pvalue	count
MYOM2	4.39914e-05	1
CAV1	0.000738359	1
AP3M1	0.003505	1
C9orf57	0.00376867	1
OR8D4	0.00387754	1
KIF5B	0.00401201	1
COX7A2L	0.00448048	1
LOH12CR2	0.00490227	1
LBH	0.00524685	1
SETD7	0.00537564	1
STC1	0.00726952	2
ITPKB	0.00735475	1
CYTL1	0.00753567	1
STYK1	0.00773708	2
TET3	0.0082006	1
MIR548O2	0.00844146	1
ILF3	0.00851837	1
EIF5A2	0.00855538	1
CALD1	0.00903378	1
PBX3	0.00964014	1
CACNA1H	0.00969852	1
TGOLN2	0.00991556	1
SNTB2	0.0102661	1
TMEM104	0.0105577	1
CREB5	0.0106897	1
LOC100507156	0.0107345	1
PLXNB2	0.0109506	2
TOM1L1	0.0110516	1
SEMA4D	0.0113402	1
ZBTB7A	0.0115374	1
NUP50	0.0120798	1
VTI1A	0.012142	1
IMPAD1	0.0123868	1
APOLD1	0.0127279	1
GDF3	0.0128095	1
TP53AIP1	0.0131551	1
SEMA4B	0.0133942	2
RAB21	0.0135247	1
IRF2	0.0135256	1
FLT1	0.0143288	1
PAM	0.0147943	1
SCD5	0.0148223	1
VPS8	0.0172277	1
ENPP5	0.0172953	1
PPIE	0.0174934	1
DHX15	0.0178746	1
RFX1	0.0185483	1
HPS5	0.0187358	1
MCU	0.0194138	1
LTA4H	0.0199135	1
MBOAT4	0.0201016	1
POLQ	0.020106	1
GBF1	0.0209934	1
SPTAN1	0.0213116	1
MTMR14	0.0217575	1
JAM3	0.0228315	1
TNFRSF17	0.0234736	1
HOXD8	0.024796	1
TBC1D22A	0.0250641	1
RAI14	0.02535	1
DNAJC14	0.0254368	1
TRIM36	0.026033	1
CLSTN1	0.0265993	1
CACNA1C	0.0271786	1
SUPV3L1	0.0273345	1
OR10G7	0.0281016	1
SIK1	0.0281523	1
KLF3	0.029431	1
2021-03-08	0.0311502	1
CD2AP	0.0319426	1
C18orf54	0.0327059	1
LIMA1	0.03332	1
RNASEL	0.0352534	1
KBTBD8	0.0354153	1
TSC22D1	0.0354315	1
LZTS1	0.036216	1
SPRED1	0.037144	1
GRAMD4	0.0372443	1
PARD3B	0.0372774	2
ATG4D	0.0373463	1
MSX1	0.0374605	1
ATP2C1	0.0377948	1
CCAR1	0.0382295	1
WAC	0.0384527	1
NTM	0.0387077	1
ZBTB5	0.0387471	1
CLIC4	0.0387832	1
SLC29A3	0.039093	1
REEP2	0.0398544	1
CHKB-CPT1B	0.0399157	1
PLIN2	0.0402757	1
SHOC2	0.0416138	1
UBE2Q2	0.0418023	1
MED8	0.0422215	1
ST14	0.0422828	1
RHOD	0.0423831	1
XYLT2	0.042615	1
PSAT1	0.0445282	1
ORM1	0.0449033	1
SYNRG	0.0464155	1
CBFB	0.0466311	1
ERP27	0.0466844	1
RERE	0.0476532	1
TMEM138	0.0478879	1
CLEC2D	0.0488109	1
FAM118B	0.0488932	1
POGZ	0.0489624	1
NPLOC4	0.0491143	1
MIR1249	0.0491448	1
GNPTAB	0.0497883	1
SRRT	0.0501199	1
CLMP	0.0503856	1
MINK1	0.0507211	2
LPL	0.0509669	1
CRK	0.0518096	1
FAM19A5	0.052005	1
MAPK11	0.0520431	1
ARID5B	0.0522412	1
POLN	0.0524084	1
COL4A2	0.0528481	1
CTNNA1	0.0529787	1
SLC6A18	0.0530232	1
HIF1AN	0.0531668	1
ZBTB49	0.0532157	1
KIAA1522	0.0533769	1
CMTM3	0.0538474	1
USP53	0.0545751	1
SBDS	0.055564	1
PTPRO	0.0566542	1
CADM1	0.0569025	1
ARL8B	0.0570774	1
LOC284933	0.0570902	1
GTF2F2	0.0572035	1
DEK	0.0577835	1
ECT2	0.0578571	1
SOD1	0.057912	1
NCKAP5	0.0581228	1
LMO3	0.0581386	1
ARHGDIB	0.0584932	1
FLRT3	0.0592066	1
THEM5	0.0599571	1
PNMA2	0.0599651	1
FKBP7	0.0600903	1
MXD1	0.0606185	1
LOXL2	0.0623991	1
SPTLC1	0.0626567	1
GNRH1	0.0628499	1
PKD2	0.0629186	1
ZNF704	0.0630461	2
RFX5	0.0640182	1
ESAM	0.0645771	1
RBFOX1	0.0646702	1
ANKRD52	0.0647415	2
GRIN2B	0.0647624	1
RGS22	0.0649279	1
SGMS1	0.0657721	1
DIRC2	0.0671135	1
ABCD3	0.0680439	1
LGALS1	0.0685884	1
MDFIC	0.0689032	1
MAEA	0.0690788	2
CCNY	0.0692775	1
CLECL1	0.0695113	1
LRP6	0.0696509	1
TCTN3	0.0697651	1
BMP6	0.069998	1
CCDC14	0.0710457	1
SORBS3	0.071081	1
ADAM7	0.0713343	1
MKNK2	0.0718043	1
CLEC9A	0.0727435	1
BAZ2A	0.0727647	1
HDAC10	0.0733475	1
NHLRC3	0.0742483	1
EDF1	0.07431	1
OR4D5	0.075892	1
ZNF267	0.0760976	1
TTC9	0.0765719	1
CLGN	0.0766152	1
DYRK2	0.0772021	1
SH2D4A	0.0772125	1
NFE2L1	0.0772335	1
ADM2	0.0772604	1
RBM25	0.0772924	1
RNF149	0.077634	2
LIX1L	0.0776499	1
PLXNA1	0.0785467	1
TWF1	0.078768	1
MIR4257	0.0788503	1
ACTR1B	0.078928	1
SULF2	0.078948	1
LMNB1	0.0792291	1
CEP164	0.0802393	1
JOSD1	0.081399	1
IZUMO4	0.0814279	1
ZNF385A	0.0821582	1
RB1CC1	0.0823955	1
TBCEL	0.0842798	1
FAM53A	0.0849749	1
ADCY6	0.0853571	1
MCL1	0.0860731	2
FOXF2	0.0863347	1
INPP5F	0.0872204	1
SMAD4	0.0875374	1
OR6X1	0.0876254	1
ACAD9	0.0880981	1
ZNF3	0.0889798	1
EPHB3	0.0897848	1
AP4M1	0.0898277	1
VLDLR	0.0899693	1
CC2D1A	0.0906579	1
NOP14	0.0910053	1
DAND5	0.0910563	1
ROBO4	0.0916558	1
MIR614	0.0925241	1
MYL12B	0.0933719	1
SERF1B	0.0941466	1
LRRN1	0.0950251	1
NEDD9	0.0957826	1
MIR4287	0.0971345	1
PCSK1N	0.0972336	1
MTMR4	0.0973966	1
TMEM134	0.0987325	1
C10orf76	0.098844	1
RABL2B	0.0997062	1
FANCM	0.100239	1
RAPGEF1	0.100518	1
GLTP	0.101142	1
RPS6KA5	0.101468	1
BMP1	0.101974	1
CFL2	0.10272	1
C11orf95	0.103418	1
FAM57A	0.104172	1
FLNA	0.10467	1
BSDC1	0.10473	1
UBE2B	0.10484	1
AP2A2	0.105067	1
SEC62	0.105666	1
MFSD7	0.106636	1
COG5	0.108259	1
FRMD6	0.108425	1
DCLK1	0.108604	1
PFN2	0.109113	1
FAM175B	0.109679	1
C9	0.109709	1
XPO7	0.109916	2
DCUN1D3	0.110079	1
CSDE1	0.110238	1
ZFYVE26	0.110606	1
CPEB2	0.111186	1
CDC42SE1	0.112043	1
EFNB2	0.113017	1
IL17RA	0.113098	1
TESK2	0.113425	1
DOK7	0.113494	1
SLC2A3	0.113562	1
FYCO1	0.114606	1
EMP1	0.11537	1
C6orf120	0.11548	1
ATF7IP	0.11675	1
CEP55	0.117086	1
EXD1	0.117693	1
DCAF6	0.117888	1
MED12L	0.11802	1
SSH2	0.118875	1
PSMD14	0.11901	1
OR6T1	0.119037	1
TMEM100	0.119117	1
MREG	0.119519	1
NEFM	0.119614	1
C4orf48	0.119792	1
ACTL6A	0.120054	1
ZZEF1	0.121475	1
PTK2B	0.122531	1
MIRLET7A2	0.122686	1
NDRG1	0.123037	1
KLRF2	0.123083	1
SHCBP1	0.123112	1
ZNF585B	0.123236	1
ZNF148	0.123663	1
ZNF518A	0.124101	1
MRPS25	0.12424	1
ARL6IP6	0.12468	1
ARSA	0.12509	1
OR10G4	0.125786	1
ZNF239	0.125898	1
ATXN1	0.126596	1
GBX2	0.126634	1
SLC37A2	0.126773	1
BPTF	0.126943	1
MIR4493	0.127273	1
BNC2	0.127486	1
AGPS	0.127635	1
VPS45	0.127716	1
BCL7B	0.127772	1
AK2	0.129304	1
CCND2	0.129481	1
ENAH	0.130317	1
BNIP3L	0.13044	2
SUPT16H	0.130484	1
YBX1	0.130778	1
ZNF2	0.130785	1
CREBRF	0.131005	1
PNPO	0.131802	1
TAS2R50	0.132191	1
ANKRD50	0.132425	1
USP46	0.13264	1
PLEKHA3	0.132967	1
PNOC	0.133225	1
MORF4L1	0.133552	1
EPC2	0.134332	1
PIP4K2C	0.134887	1
SEC23IP	0.135679	1
PRKACB	0.135839	1
NCOR2	0.136585	1
ZNF687	0.136768	1
IFT27	0.137319	1
ZNF532	0.137837	1
RAB11FIP1	0.137946	1
DPY19L3	0.138158	1
MAN2A2	0.138271	1
RABIF	0.140211	1
MIR3619	0.140241	1
LARP1B	0.141349	1
ZFYVE28	0.141405	2
RAP2A	0.141756	1
SPRY2	0.141905	1
RNF4	0.141974	1
RPS6KA1	0.142324	1
A2M	0.142337	1
UBE2R2	0.143238	2
DPYSL2	0.143571	2
CPT1B	0.143673	1
UTP23	0.144523	1
ABR	0.144924	2
PTPN12	0.14558	2
CHIC1	0.145994	1
RIT1	0.146412	1
INSIG2	0.147086	1
SLC4A4	0.147399	1
TMEM123	0.147722	1
ZBTB11	0.147886	1
PKN2	0.148079	1
UQCRFS1	0.149093	1
CGN	0.149553	1
HGFAC	0.150265	1
PRKD2	0.150481	1
RAB23	0.151123	1
MIB1	0.151151	1
WDFY3	0.151305	1
KBTBD2	0.152458	1
UBQLN4	0.152902	1
ADAM28	0.153771	1
DDX25	0.154316	1
ECM1	0.154559	1
DCAF12	0.1546	1
ABCF3	0.154929	1
DCUN1D1	0.1551	1
E2F7	0.156245	1
UQCRH	0.156448	1
KIRREL3	0.156504	1
KIF13A	0.156911	1
LIN7B	0.157135	1
EGR3	0.157155	1
HSPA8	0.157278	2
LARP7	0.159386	1
IKBIP	0.15964	1
SNX4	0.160717	1
ANO1	0.161048	1
CCT4	0.161167	1
LRP8	0.161314	1
ACAD8	0.162982	1
FBXL20	0.16304	1
MTF1	0.163577	1
ATP2A3	0.164267	1
MAT2B	0.164394	1
RAB30	0.165048	1
MAGI3	0.166412	1
BRI3BP	0.167663	1
PI4KB	0.169006	1
DNAH14	0.170102	1
WDR81	0.170174	1
TPM3	0.170576	1
CCNJ	0.170852	1
UBE2H	0.170992	1
NACA	0.172348	2
ADAMTS8	0.172526	1
TAF6L	0.172547	1
DAB2	0.173512	1
CDK4	0.173933	1
MRPL43	0.175282	1
DLL1	0.175797	1
CHD9	0.176184	1
VPS35	0.176947	1
KLRB1	0.177514	1
STARD3	0.177713	1
S100A10	0.178266	1
POLR3D	0.179102	1
ZNF16	0.179158	1
C9orf85	0.180224	1
KLRG1	0.180278	1
NPTX1	0.18068	1
FAM90A1	0.180763	1
MIR4288	0.181086	1
PARD3	0.181682	1
CCNE2	0.181784	1
EPS8	0.182122	2
MKRN1	0.182481	1
SMAD6	0.182869	1
ZFP1	0.183012	1
C1orf56	0.183037	1
MYEOV	0.183217	1
RGMB	0.183936	1
UBE2W	0.184093	1
DDX27	0.184431	1
TNRC6A	0.185537	1
PIP4K2A	0.185621	1
MDM4	0.185952	1
DHDDS	0.186202	1
PIP5K1A	0.186452	1
GOSR2	0.187338	1
EPHA7	0.188074	1
MRPS33	0.18961	1
FHIT	0.18963	1
DOCK9	0.189685	1
GTSE1	0.191337	1
DAPK2	0.19172	1
PELO	0.192227	1
FLNB	0.193173	1
AAK1	0.193191	1
RHPN2	0.193658	1
UBFD1	0.194607	1
PRDM16	0.196441	1
TMEM25	0.196469	1
H2AFY	0.196668	1
RNF38	0.197015	1
DOCK5	0.197789	2
CAPN7	0.197936	1
H2AFV	0.198016	1
IDE	0.198038	1
VPS26B	0.199611	1
JAG2	0.199968	1
ZNF395	0.200117	1
ETV6	0.200422	1
SENP1	0.200631	1
CUX1	0.200917	1
HEATR4	0.200994	1
TXNDC12	0.201568	1
FGF9	0.201737	1
MBNL3	0.202615	1
SPOCK1	0.203058	1
IRF1	0.203183	1
HS3ST1	0.203257	1
C1orf43	0.204509	1
CAPZA1	0.205283	1
PADI2	0.206446	1
TMEM167A	0.206741	1
RPS6KA3	0.206776	1
SBDSP1	0.207103	1
EIF2AK2	0.207497	1
ATP6V1D	0.20797	1
ZNF710	0.207991	1
PTP4A1	0.209485	2
FZD3	0.209571	2
YTHDF1	0.209633	1
NFYC	0.209993	1
FAM193A	0.21106	2
LAMC1	0.211339	1
SEMA6C	0.211421	1
TAS2R20	0.211555	1
CHURC1	0.211605	1
TBC1D20	0.211875	1
DGCR14	0.211929	1
ADRA1A	0.212766	1
SMAD3	0.213579	1
IP6K1	0.21374	1
GRAMD1B	0.214247	1
EPHA2	0.21491	1
GATAD2B	0.217857	1
FAM102A	0.217982	1
CA14	0.218835	1
LDOC1	0.220395	1
MIR4635	0.220591	1
EBF2	0.220735	1
SERF1A	0.221345	1
TPT1	0.22288	1
PMPCA	0.223773	1
ABT1	0.224115	1
CASD1	0.224868	1
TPTE	0.224893	1
TRAPPC10	0.225	1
LOC730668	0.225205	1
AKAP5	0.225284	1
TAS2R43	0.225431	1
FGFR2	0.226025	1
PON2	0.226138	1
KDM2A	0.226191	1
CDC25A	0.226478	1
KLHL15	0.226762	1
ZNRF3	0.227233	1
CCNB3	0.227589	1
METTL3	0.227991	1
QRSL1	0.228131	1
SEC23A	0.228201	1
SRPK2	0.228548	1
LCOR	0.22908	1
LYAR	0.230115	1
DDX3X	0.230295	1
TEX15	0.23162	1
BTAF1	0.231698	1
TMEM128	0.232567	1
MFF	0.233284	1
MEX3C	0.233385	1
KIAA0930	0.233623	1
ABL2	0.233774	1
CDC42	0.233884	1
TRAPPC9	0.234271	1
FBXO18	0.235852	1
TMPRSS2	0.236708	1
PFKP	0.237831	2
CNOT6	0.238167	1
LOC100422737	0.238301	1
OTUD7B	0.2384	1
MBNL2	0.239582	1
RAPGEFL1	0.239973	1
BCL2L11	0.240327	1
FAM46C	0.240622	1
SELENBP1	0.241196	1
STT3A	0.241373	1
TEAD2	0.24245	1
SYDE1	0.243348	1
RECK	0.243361	1
PDLIM5	0.244739	1
ENO1	0.245439	2
GIGYF2	0.246131	1
NUP205	0.247702	1
TMEM30A	0.248115	1
BMPR2	0.248587	1
PTPRZ1	0.248597	1
CDK2	0.248961	1
PTDSS2	0.248989	1
SMURF1	0.249155	1
SLC22A23	0.251035	1
TERT	0.251337	1
VEGFA	0.251857	1
FAM78A	0.25227	1
PAPD4	0.252314	1
SPTBN1	0.253007	1
HIVEP2	0.253128	1
MGP	0.25324	1
A2ML1	0.253696	1
BCL11B	0.253874	1
ELK3	0.253959	1
LRBA	0.254107	1
USP24	0.254551	1
ALKBH5	0.254593	1
HKDC1	0.255019	1
CYP4V2	0.255249	1
PSMB2	0.255813	1
EXD3	0.255859	1
ZHX1	0.256297	1
NANOG	0.256786	1
PLEKHA5	0.258201	1
ZCCHC2	0.258358	1
KPNA1	0.258403	1
TAS2R31	0.25869	1
ITGA2	0.258705	1
SLC40A1	0.258976	1
PKDREJ	0.259459	1
DUSP1	0.260987	1
NAGK	0.261414	1
UBE2D3	0.261746	1
EPS8L2	0.261866	1
IKZF2	0.262791	1
TIPARP	0.2628	1
ANO6	0.263464	1
CDC23	0.264205	1
CRTAM	0.264275	1
PEAK1	0.264315	1
MCC	0.264706	1
CCDC127	0.264876	1
EFR3A	0.265015	1
NFIA	0.266647	1
FEZ1	0.266703	1
KDM1B	0.268551	1
ZDHHC17	0.268827	1
MIR4763	0.269501	1
NR2C1	0.269594	1
UHMK1	0.269761	1
E2F2	0.269998	1
TMEM132B	0.27033	1
MXI1	0.270609	1
SEC61A2	0.270843	1
SESN3	0.270888	1
PDCD2L	0.271033	1
NUDT18	0.271331	1
CMKLR1	0.271841	1
JPH1	0.272062	1
TAX1BP1	0.272122	1
HSD17B4	0.272566	2
ZBED4	0.272759	1
PURA	0.273463	1
CASP8	0.273849	1
ATMIN	0.273898	1
FAM118A	0.273906	1
OTUD1	0.274411	1
ZDHHC14	0.274549	1
INTS9	0.275012	1
CELF3	0.275108	1
ZNF18	0.275125	1
CDKN2B-AS1	0.275265	1
BLID	0.27532	1
LOC100506688	0.275347	1
ADAMDEC1	0.275833	1
NCAPH2	0.276045	1
JAZF1	0.27637	1
RERG	0.27642	1
TANC2	0.27673	1
C12orf60	0.276972	1
MLC1	0.277107	1
LPCAT1	0.278165	1
EYA2	0.278839	1
FJX1	0.281233	2
OR8B3	0.28225	1
KCNQ1	0.283888	1
MARK2	0.283924	1
RNF19A	0.285104	1
GLB1L2	0.285216	1
EXTL3	0.285219	1
WNT7B	0.285784	1
PTPDC1	0.285965	1
MFAP5	0.287051	2
ATAD1	0.287874	1
MAP1B	0.287895	1
KLRC4	0.288448	1
THEM4	0.290063	1
TAS2R7	0.29023	1
AHCTF1	0.291271	1
SNX16	0.291331	1
CCND1	0.291532	1
PPP6R3	0.291689	1
MFN1	0.291762	1
RAB11FIP5	0.292482	1
INTS10	0.292804	1
REST	0.292821	1
CLEC4D	0.293044	1
LLGL2	0.293446	1
CDK14	0.293608	1
JUP	0.294231	1
CELSR1	0.294884	1
TAOK2	0.294989	1
EDA2R	0.29507	1
TMEM19	0.296009	1
NRAS	0.296599	1
SMAD2	0.296806	1
SIPA1L3	0.296937	1
RBM11	0.297074	1
ETS1	0.297087	1
BIN3	0.297318	1
PHYHIP	0.297476	1
MFSD6	0.297679	1
ADAT2	0.297888	1
TRMU	0.298004	2
BEX5	0.298034	1
CRELD2	0.298052	1
SLC29A2	0.298395	1
LARP4	0.299165	1
CAMSAP1	0.299913	1
ZC3H11A	0.300529	1
PAF1	0.301084	1
MFAP3L	0.301283	1
MAP4	0.301314	1
ASB14	0.301603	1
MAPK9	0.302578	1
APLP2	0.303763	1
PKNOX2	0.30383	1
SASH1	0.304241	1
MANSC1	0.305165	1
IRF2BP2	0.306724	1
ELAC1	0.306842	1
HOOK3	0.307001	1
MIR196A2	0.307032	1
SH3BP2	0.308113	1
GNA13	0.308313	2
OAZ3	0.309462	1
ACVR1B	0.309512	1
SLC33A1	0.31039	1
EMB	0.310493	1
RORC	0.310669	1
POLD3	0.31087	1
RRAGD	0.310992	1
DLG1	0.311178	1
MEF2C	0.31119	1
NDUFB5	0.311286	1
NBEAL2	0.311404	1
SDC1	0.311904	1
TACC3	0.312359	1
DNM2	0.312678	1
MRPL9	0.313064	1
SEC63	0.313066	1
POU5F1P3	0.313094	1
TRPS1	0.313113	1
STRAP	0.313245	1
LOC100128239	0.313822	1
WWC3	0.313963	1
WDR20	0.314167	2
PRRG1	0.314272	1
TFEB	0.315208	1
LIF	0.315732	1
GLB1L3	0.317105	1
SNIP1	0.318697	1
SUSD1	0.319411	1
PATE2	0.321227	1
COPS5	0.322352	1
SCARA5	0.323064	1
LYPD6	0.324487	1
KIAA1549	0.324513	1
ADAM9	0.324748	1
ANAPC13	0.325219	1
PHF14	0.326159	1
TRNT1	0.326245	1
TCHHL1	0.326364	1
PPP6R2	0.326676	1
EXPH5	0.326814	1
TAS2R14	0.326978	1
OR10S1	0.327135	1
SLC6A3	0.327661	1
ETV1	0.327831	1
USP30	0.328161	1
SLC12A7	0.32831	2
RDH11	0.328436	1
TLE4	0.329125	1
TMEM45B	0.32927	1
ENSA	0.329519	1
MIR613	0.331395	1
YWHAZ	0.332043	1
SNX9	0.332883	2
PRAME	0.334248	1
DYNC1LI2	0.335211	1
PPARGC1B	0.336355	1
PHACTR4	0.33636	1
H2AFJ	0.33684	2
LAMA3	0.337186	1
MGEA5	0.338643	1
SAMD12	0.339687	1
ALG12	0.340532	1
PCBP2	0.340535	1
SCARA3	0.340677	1
DNAH9	0.340787	1
TRIM8	0.341717	1
RELA	0.341855	1
KLF12	0.341878	1
KCNQ1DN	0.343881	1
TFG	0.346492	1
HNRNPUL1	0.346513	1
GATA6	0.347769	1
LHFPL2	0.347967	1
URM1	0.348099	1
PDLIM2	0.348278	1
NKD2	0.348301	1
C12orf73	0.34876	1
C6orf48	0.34902	1
CDON	0.349617	1
ADD1	0.349994	2
RBBP7	0.350138	1
CDCA7	0.350297	1
EHBP1	0.350422	1
GRK6	0.350429	1
NEFL	0.350889	1
LYST	0.352282	1
AFF4	0.352314	1
ZBTB47	0.352634	1
APOBEC1	0.352709	1
TMEM165	0.353029	1
FMR1	0.353788	1
NANOGNB	0.35398	1
GGT7	0.354433	1
PDK3	0.3554	1
AHRR	0.356949	1
NAT8L	0.358138	1
FYB	0.358401	1
SFTPC	0.358713	1
MAP3K4	0.359894	1
PEBP4	0.360673	1
OR10G8	0.360925	1
C19orf43	0.362346	1
ZC3H12C	0.362481	1
PUS3	0.362532	1
SH3GLB1	0.36271	1
HABP4	0.362879	1
C11orf63	0.362938	1
STAU1	0.362959	1
TP53	0.364132	1
NF1	0.364137	1
NAPEPLD	0.364554	1
NRGN	0.364731	1
DENND5B	0.364751	1
C7orf50	0.364818	1
BRMS1L	0.364828	1
RPRD2	0.366581	1
OR8B4	0.367535	1
CLPTM1L	0.367552	1
MICA	0.369037	1
SIAE	0.369368	2
C8orf58	0.373481	1
SDC4	0.374393	1
CD163	0.374403	1
CAB39	0.376713	1
TMEM135	0.378185	1
TAS2R46	0.37876	1
OSBPL8	0.378768	1
GPHN	0.379276	1
RIOK1	0.379562	1
CPD	0.380041	1
ANP32E	0.38073	1
ITGAV	0.381474	1
SLAIN1	0.38153	1
MRPL24	0.381739	1
VWA5A	0.382285	1
OR8G1	0.382453	1
CORO1B	0.38256	1
MRPL17	0.383165	1
LINGO4	0.383584	1
CD46	0.383695	1
MED17	0.384117	1
DCUN1D4	0.384397	1
MIR943	0.384506	1
TRMT6	0.3846	1
ITGA6	0.38521	1
WDR82	0.385887	1
ZKSCAN1	0.38618	1
GNG12	0.387315	1
ABCB11	0.387502	1
MAGEA10	0.387897	1
BRD4	0.388003	1
CLEC4A	0.388174	1
HAUS8	0.388365	1
FNDC3B	0.388923	1
WEE1	0.389176	1
CLEC2A	0.389486	1
LSM3	0.389711	1
PATE3	0.390092	1
ANKRD13C	0.39012	1
C16orf72	0.391557	1
FEZ2	0.39159	1
PAPOLA	0.391634	1
CTSS	0.3917	2
PCGF3	0.393177	1
ATR	0.393213	1
TOMM7	0.39335	1
NCAPD3	0.393485	1
RELL1	0.393637	1
ATAD2	0.394289	1
FER	0.395634	1
TP53BP1	0.396327	1
C18orf8	0.397008	1
CD44	0.397866	2
PRKAA1	0.398093	2
SCG5	0.398791	1
GLO1	0.400186	1
SLC16A9	0.400256	1
ACAP2	0.400362	1
IPO5	0.400535	1
KCNJ1	0.400916	1
TEX2	0.402004	2
ASF1A	0.402645	1
DCTN6	0.403028	1
NR2C2	0.403288	1
STMN4	0.404628	1
GLUD1	0.405412	1
USP33	0.406698	1
PRPF3	0.406845	1
COLQ	0.406887	1
CHKA	0.407641	1
SEL1L	0.408078	1
BLCAP	0.408134	1
TOB2	0.408223	1
KIRREL3-AS3	0.40911	1
SOX4	0.409381	1
SYT7	0.409702	1
ASAH1	0.410939	1
MIR4762	0.411091	1
FNBP1L	0.411329	1
GOLIM4	0.412007	1
SNX12	0.412299	1
TSPYL4	0.412538	1
USP34	0.412887	1
ZNF362	0.413223	1
PITPNA	0.413856	1
CIZ1	0.414044	1
PEX5	0.414081	1
ASPHD1	0.41415	1
UBXN1	0.414813	1
RGMA	0.415763	1
RNH1	0.415771	1
PIGS	0.415803	1
NFIB	0.416179	1
RFWD2	0.41663	1
CDKN2A	0.417009	1
BEX2	0.41792	1
DGKD	0.419133	1
ZNF853	0.419628	1
MIR4457	0.420053	1
ZNF814	0.420281	1
ATG16L1	0.421126	1
WFS1	0.421173	1
MIER3	0.421233	1
RSBN1L	0.421399	1
AKT2	0.422594	1
PZP	0.422917	1
MBP	0.423157	1
BTG1	0.424066	1
MAPK12	0.424949	1
HAS3	0.425505	1
TIRAP	0.425703	2
BTBD1	0.426562	1
MLLT6	0.426662	1
FGFR3	0.426704	1
ST6GALNAC6	0.426913	1
MIR554	0.426919	1
CAPZA2	0.427508	1
SNX13	0.428058	1
ASPSCR1	0.42893	1
MALT1	0.428943	1
ZMYND11	0.429024	2
PPP1R10	0.429382	1
HMGA1	0.4295	1
SBF1	0.430105	1
LIPF	0.430561	1
RAPGEF4	0.432727	1
GNB4	0.432813	1
TAS2R30	0.433186	1
MAGOHB	0.433197	1
STK24	0.433369	1
GUCY2C	0.435853	2
SLC18A1	0.436689	1
ARID1A	0.436994	2
CSMD2	0.438373	1
EIF5	0.4394	1
LRRC14B	0.439767	1
DERA	0.440198	1
BICD2	0.440768	1
FNIP1	0.440989	1
ZNF260	0.441229	1
WIPF2	0.441979	1
PRB4	0.443755	1
TP53INP1	0.444029	1
LOC286059	0.444959	1
IER3IP1	0.445042	1
CSGALNACT1	0.445762	2
HCFC2	0.446294	1
PM20D1	0.446755	1
MYADML	0.446992	1
C3AR1	0.448181	1
ZNF202	0.448269	1
B3GAT1	0.448389	1
MAP3K5	0.449013	1
RORB	0.449021	1
BTN3A1	0.449704	1
RORA	0.449934	1
SMARCC2	0.450001	2
SP3	0.450006	1
MIOX	0.450112	1
HIPK3	0.450497	1
AP3D1	0.451924	1
ACRV1	0.453429	1
TANC1	0.453928	1
PTGES2	0.454734	1
BSCL2	0.455284	1
LCORL	0.455343	1
EZH1	0.456977	1
MTPN	0.456999	1
CEBPG	0.457106	1
C2CD2	0.457136	1
NADK	0.45727	1
MIR4790	0.457561	1
RBBP9	0.458458	1
VDAC1	0.45866	1
TAS2R42	0.459	1
RNF219	0.459096	1
SETDB1	0.459113	1
PIGA	0.459173	1
MINPP1	0.459278	1
ADRA2C	0.460127	1
FOXJ3	0.460165	2
PP7080	0.46025	1
CSNK1G1	0.461343	1
PCMTD1	0.461478	1
LOC389641	0.46234	1
RNF216	0.463049	1
CACNA1A	0.463392	1
CLDN6	0.463699	1
SNX27	0.463765	1
EMG1	0.464642	1
KDM6A	0.465191	1
CSE1L	0.46657	1
SLC39A14	0.467523	1
POLR3G	0.467554	1
TTLL11	0.46779	1
PSAP	0.468529	1
RAB11A	0.469132	1
PDE4D	0.472848	1
DAD1	0.475266	1
CLEC12B	0.476013	1
TNFSF11	0.476446	1
SPA17	0.476503	1
CRADD	0.477469	1
EIF2B2	0.477707	1
MIR100	0.479477	1
USP42	0.480366	1
PRR4	0.480741	1
LSM14B	0.482679	1
C9orf40	0.483941	1
PPP2R2A	0.484287	2
BAZ1A	0.484469	1
ANKRD29	0.485245	1
UEVLD	0.485511	1
LATS2	0.486114	1
MOV10L1	0.486956	1
SLC9A8	0.487055	1
RTF1	0.487706	1
UBXN8	0.487794	1
HIST4H4	0.487796	1
KLHL20	0.48816	1
ACO1	0.488197	1
MYO19	0.488442	1
ARHGAP32	0.488846	1
DCPS	0.489988	1
KIF21A	0.490057	1
TRUB1	0.490465	1
PRPF4	0.491725	1
ZNF597	0.492156	1
NPM2	0.492792	1
ARL4C	0.493006	1
PAQR4	0.49363	1
SEMA7A	0.493701	1
UBE3B	0.493907	1
LYSMD3	0.494041	1
NETO2	0.494122	1
ITPR3	0.494682	2
CDK8	0.495472	1
HSPA14	0.496221	1
SALL4	0.49624	1
HOXA2	0.496287	1
PALLD	0.496301	1
CD82	0.496472	1
2021-03-05	0.496916	1
KCNJ5	0.497474	1
STAT6	0.497479	1
MAP3K14	0.500261	1
WDR83	0.500321	1
BCL7A	0.500533	1
SMAP1	0.502272	1
ZFHX4	0.503582	1
NEU1	0.50419	1
EID2B	0.50464	1
USP47	0.505419	1
PIK3C2A	0.50619	1
DNAJC8	0.506277	1
CLEC1A	0.506465	1
GNS	0.50693	2
TCEAL1	0.507721	1
ERCC8	0.507932	1
TET1	0.508269	1
SLC50A1	0.508428	1
CD163L1	0.508579	1
TBRG4	0.50862	1
NR4A2	0.509893	1
LAPTM4A	0.510726	2
ADAMTSL4	0.511325	1
HIST1H4F	0.512093	1
CPNE1	0.512189	1
RBM12B	0.512333	1
SMC1B	0.512762	1
CERK	0.513307	1
RPAP1	0.513671	1
RBL1	0.513693	1
RBL2	0.51376	1
PTPRD	0.514393	2
RAB12	0.514998	1
MUC13	0.515041	1
ZNF618	0.515633	1
AP2B1	0.516167	1
CLEC6A	0.516791	1
CCDC15	0.516849	1
MYH1	0.517308	1
FBXO42	0.518035	1
TMCC1	0.518132	1
TMEM225	0.518906	1
ZMYM2	0.519001	1
RPRD1A	0.519498	1
KCNQ1OT1	0.520122	1
SLC25A38	0.52082	1
CTAG2	0.5212	1
MRPL42	0.521789	1
PTPRE	0.521916	1
EDEM1	0.521976	1
LYSMD1	0.522468	1
FRS2	0.522726	1
SLC9A3	0.523166	1
ABCC13	0.524382	1
DIP2C	0.524385	1
SUZ12	0.524756	1
CNTN6	0.525098	1
PATE1	0.525233	1
TUBG1	0.525323	1
MYBPHL	0.525714	1
YOD1	0.526128	1
ARHGEF7	0.526259	1
SMARCD2	0.526302	1
UXS1	0.527399	1
RNF128	0.527765	1
YES1	0.5278	1
HOXB3	0.529994	2
TNFRSF21	0.531105	1
B4GALT6	0.531333	1
TAS2R8	0.53143	1
GRB7	0.531562	1
USP28	0.531609	1
DNAJB6	0.531692	1
TNFAIP8L2	0.532229	1
PPP1R9A	0.533107	1
MIR17HG	0.534417	1
BAD	0.534478	1
TNIK	0.534828	1
GOLPH3L	0.537428	1
SCGB1A1	0.537709	1
RPL13	0.538512	1
HRNR	0.538835	1
ROCK1	0.53925	1
TTC33	0.541628	1
TNKS2	0.54164	1
GPATCH1	0.541726	1
DGCR2	0.541768	1
MAGI1	0.542683	1
LCLAT1	0.543046	1
OR8D2	0.543491	1
APH1A	0.543724	1
KCTD10	0.544352	1
ZFP64	0.544922	1
TMUB2	0.545102	1
JUNB	0.545521	1
SLC39A6	0.545613	1
NET1	0.546014	1
UBASH3B	0.546777	1
GFRA2	0.546843	1
TNRC6C	0.546972	1
IQCE	0.54731	1
TYMP	0.547383	1
MIOS	0.547781	1
IGF2BP1	0.547798	1
MTUS1	0.547964	1
SKIL	0.548704	1
DNAJC27	0.549608	1
GTF2E2	0.549899	1
EFHD2	0.550124	1
SLK	0.550145	1
PSD3	0.550853	2
GSR	0.550931	1
EIF4B	0.551157	1
CPOX	0.551274	1
HIST1H2BD	0.551824	2
CETN3	0.552907	1
ACBD5	0.552956	1
TAOK3	0.553804	1
TNRC6B	0.553907	1
CHKB	0.554606	1
CNOT7	0.556752	1
KPNA2	0.5571	1
NINJ2	0.557145	1
PRH1-PRR4	0.557412	1
ZNF217	0.559089	1
DAZAP2	0.559717	1
CLOCK	0.560028	1
ZNF800	0.560186	1
FANCD2	0.561561	1
DPPA3	0.562714	1
C18orf32	0.562778	1
RFK	0.562803	1
ATXN7L1	0.563285	1
PPP1R3B	0.563409	1
ZC3H7A	0.564438	1
SPATA5L1	0.565506	1
ASXL1	0.565975	1
IRX4	0.566329	1
KIF23	0.566666	1
NRXN2	0.567952	1
GRK4	0.568318	1
SLC38A10	0.568472	1
YWHAH	0.569897	1
POLE3	0.570283	1
REV3L	0.571493	1
SERP1	0.571583	1
YTHDF2	0.571657	1
COQ5	0.571789	1
TXNIP	0.572308	1
NFIX	0.572639	1
TEKT4P2	0.57357	1
MTMR8	0.573828	1
HECTD2	0.57401	1
TBXAS1	0.574578	1
OR8B8	0.574772	1
LUC7L3	0.575321	1
DPP7	0.575399	1
DAB2IP	0.575852	1
SLC25A1	0.576478	1
CHRNA2	0.576511	1
CAPNS1	0.578403	1
CNTN4	0.578601	1
WASL	0.579975	1
PAFAH1B2	0.580545	1
BNIP2	0.580971	1
MAGEA4	0.581283	1
CHL1	0.581956	1
C14orf37	0.582432	1
SASS6	0.582734	1
RAB7A	0.583453	1
KAT2B	0.583893	1
SETD5	0.584927	1
RAB22A	0.585281	1
UBR5	0.585848	1
PIGM	0.586096	1
PDCD6	0.58663	1
HN1	0.586853	1
C19orf12	0.587016	1
CSAD	0.587385	1
NPM1	0.587433	1
CBX3	0.588274	1
MFHAS1	0.58836	1
PHF6	0.589552	1
ATP6V1B2	0.589836	1
MRRF	0.590394	1
OR8B2	0.590566	1
TNFAIP8	0.591115	1
MOB1B	0.591153	1
PANX2	0.591272	1
ZMYND15	0.592267	1
PAMR1	0.592689	1
OLR1	0.593471	1
ATL2	0.594034	1
FGF17	0.594295	1
PXN	0.594433	1
PLBD1	0.594548	1
SDHA	0.595772	1
OPCML	0.59694	1
DEPDC1B	0.597325	1
TALDO1	0.598193	1
EPHA4	0.598494	1
MNT	0.598793	1
KLHDC7B	0.598829	1
GNB5	0.59969	1
KLHL28	0.600146	1
ZBTB4	0.600769	1
CLEC12A	0.601905	1
CLDN1	0.601987	1
ZFP91	0.602274	1
IL6ST	0.602344	1
KLHL35	0.603136	1
PHC3	0.603624	1
HEPACAM	0.604045	1
LTK	0.604057	1
PHLPP2	0.604589	1
HNRNPH3	0.605238	1
WDR48	0.605366	1
HSPG2	0.605571	1
PDPR	0.606113	1
ZNF266	0.606517	1
TFAP4	0.606909	1
ACVR1	0.608373	1
ZNF12	0.608566	1
MTMR3	0.60953	1
SMNDC1	0.610667	1
ASXL2	0.61095	1
MAGEA3	0.611162	1
RDX	0.611181	1
PIWIL2	0.612303	2
COMMD6	0.614046	1
PTGIS	0.614673	1
PDHX	0.614823	1
HSPA13	0.615344	1
ZDHHC11	0.615448	1
NAB1	0.615575	1
KLRC1	0.618406	1
KIF3B	0.621228	1
MEF2A	0.621411	1
DYNLT1	0.621463	1
TBL1XR1	0.622018	1
PTGER4	0.623006	1
HNRNPUL2	0.623209	1
BEX1	0.623595	1
MDK	0.623672	1
FIGN	0.624605	1
ZBTB6	0.626376	1
RABGAP1	0.627317	1
E2F3	0.627397	1
PRR15	0.627638	1
MIR626	0.628013	1
EPHX2	0.628945	1
PRB2	0.629005	1
ALDH9A1	0.62962	1
THYN1	0.630919	1
PRH2	0.634212	1
PUM2	0.634987	1
MIR4456	0.636059	1
TTC32	0.636354	1
NECAP1	0.636377	1
FAM96A	0.636492	2
PGM2L1	0.637598	1
NEO1	0.638347	1
LUZP1	0.638649	1
RC3H2	0.638828	1
CLEC4E	0.638867	1
HIC2	0.639004	1
EPB41L1	0.6397	1
CCDC25	0.640398	1
CDKN1B	0.641614	2
GNPDA2	0.64176	1
RABEP1	0.642025	1
LUC7L2	0.642118	1
CLEC1B	0.64248	1
RAP1B	0.643275	1
RHOC	0.643361	1
SPOP	0.643785	1
TNFRSF10A	0.643868	1
DEXI	0.644258	1
SHANK3	0.644534	1
KCNG1	0.644635	1
MAP2K4	0.644739	1
LETM1	0.644779	1
GDF11	0.646266	1
GALNT3	0.646452	1
2021-09-02	0.64653	1
ELP3	0.646596	1
APP	0.648866	1
LINC00238	0.649935	1
SYNE1	0.650185	1
E2F5	0.650436	1
HYLS1	0.650496	1
MAGEA12	0.650522	1
RCN3	0.650696	1
NTN4	0.651416	1
SSR2	0.651536	1
IPO7	0.652076	1
BHLHB9	0.652306	1
MPP5	0.652582	1
PLEKHF1	0.652752	1
ZNF140	0.652874	1
VPS13D	0.652893	1
CLIP4	0.652961	1
DOK2	0.652996	1
BIRC6	0.653425	1
PRPF6	0.654713	1
COL25A1	0.65553	1
ANXA9	0.655532	1
EI24	0.655967	1
PRB1	0.656209	1
ZRANB1	0.656581	1
IRF9	0.656765	1
LOC254896	0.656817	1
WDR37	0.657686	1
ARFGAP2	0.659599	1
ZNF711	0.659862	1
PDZD11	0.661727	1
ABCA1	0.661761	1
SPTLC2	0.662223	1
PRDM10	0.663463	1
ATXN10	0.666104	2
MRPS21	0.666696	1
MIR125B1	0.666914	1
AGFG2	0.667179	1
BAMBI	0.669451	1
TTC39C	0.669545	1
KLRF1	0.66976	1
KCTD9	0.669877	1
PCMTD2	0.67045	1
LIPI	0.670782	1
MLLT11	0.67095	1
HS2ST1	0.671133	1
KIF13B	0.671433	1
RNF126P1	0.671679	1
CDK19	0.67175	1
TMEM64	0.671857	1
RNF6	0.67202	1
PPM1L	0.672246	1
CUL3	0.67352	1
PRKAR1A	0.674434	1
SYAP1	0.675459	1
SCARNA22	0.676053	1
CRTC2	0.676315	1
HBP1	0.676442	2
UBN2	0.676612	1
ACBD3	0.67746	1
MIR320A	0.677533	1
PPP3CC	0.6776	2
MIR4277	0.678473	1
FAM134A	0.678746	1
MLXIP	0.678957	1
NUP35	0.680389	1
PGBD2	0.680818	1
ZNF367	0.680917	1
PTBP2	0.681458	1
BRD1	0.682043	1
FAM102B	0.682546	1
MFSD10	0.683117	1
PGC	0.683173	1
PEPD	0.683475	1
NDUFS6	0.684292	1
INO80D	0.684356	1
TFF1	0.684673	1
NPC1	0.685217	1
FAM134C	0.685786	1
DMRTA1	0.687695	1
SCARB1	0.687898	1
PHF3	0.687962	1
DDX21	0.688075	1
HBS1L	0.688139	1
FBXL5	0.688283	1
PAN3	0.689502	1
MCM6	0.69044	1
HERC1	0.691424	1
CCDC6	0.691812	1
MRFAP1	0.692107	1
TMEM218	0.693097	1
MAST3	0.693513	1
ROBO3	0.694146	1
SLC35F5	0.694994	1
MBD2	0.695323	1
APOA1	0.695851	1
TMEM56	0.696254	1
LOC100506314	0.696554	1
TOLLIP	0.696651	1
PIGV	0.697308	1
IL17REL	0.697731	1
RBBP6	0.698055	1
RPUSD4	0.698288	1
R3HCC1	0.698953	1
MOB3A	0.700275	1
SRPX	0.700294	1
ANKRD46	0.700772	1
OLFM2	0.700778	1
SLC6A19	0.7011	1
RASSF2	0.701371	1
ARNT	0.701819	1
CLASP2	0.701907	1
CHAF1A	0.701952	1
IQSEC1	0.701986	1
ZC3H15	0.703747	1
USP3	0.703794	1
ADARB2	0.703936	1
ELF1	0.704013	1
PPP6C	0.704373	1
TOPORS	0.704899	1
RPP14	0.705749	1
CRYBG3	0.707366	1
ABAT	0.707376	1
GPSM2	0.707638	1
ERCC4	0.707669	1
PDIK1L	0.708295	1
MYL6	0.709762	1
ZNF134	0.710149	1
RIMKLB	0.710323	1
ZNF549	0.710443	1
SKP1	0.710567	1
CHMP7	0.71087	1
BTN3A2	0.71136	1
KLHL3	0.712962	1
DERL2	0.713075	1
FAM66C	0.713112	1
CLEC2B	0.714524	1
GPCPD1	0.714758	1
PPP3R1	0.715227	1
MTHFD2	0.715315	1
SS18L1	0.715584	1
SYT13	0.716085	1
DDX17	0.71657	1
INPP5D	0.716682	1
DUSP4	0.716692	1
TSEN34	0.717821	1
PICALM	0.718654	1
OXR1	0.719924	1
CDCA2	0.721647	1
HIP1	0.721772	1
SLC25A37	0.722317	1
LRPAP1	0.722351	1
JAK1	0.723201	1
OR8G5	0.723747	1
PTPN4	0.723955	1
OTUD4	0.724108	1
CALM1	0.724138	1
DNAJC16	0.724486	1
DDX18	0.724654	1
SLC25A36	0.724779	1
PART1	0.727973	1
SPATA19	0.728835	1
STX18	0.729308	1
KIAA0319L	0.729526	1
TPD52	0.72959	1
FAM71D	0.729624	1
CSAG1	0.730282	1
LRRC52	0.730385	1
SIRPA	0.731437	1
LMF2	0.731603	1
SUN1	0.731795	1
PACSIN2	0.731837	1
TNFAIP1	0.732447	1
TBRG1	0.732606	1
TTC38	0.73345	1
KDM1A	0.734199	1
CEP72	0.734397	1
C11orf45	0.734517	1
PDE6H	0.735819	1
EIF2S1	0.73598	1
LGI3	0.736053	1
POU2F1	0.736489	1
DCAF8	0.737104	1
CDKN2B	0.737544	1
TM9SF4	0.738129	1
RAB8A	0.739447	1
HAT1	0.739564	1
HERPUD1	0.740316	1
ARHGAP39	0.741142	1
ADNP	0.741182	2
OR8B12	0.742183	1
ZBTB43	0.742945	1
TOMM20	0.743063	1
OIP5	0.746246	1
APPBP2	0.746979	1
PNPLA2	0.747505	1
FLI1	0.748013	1
BHLHE40	0.748647	1
AGAP1	0.748752	2
ZNF236	0.749553	1
HMBOX1	0.750098	2
DDX47	0.750816	1
FEM1C	0.751032	1
SLBP	0.751714	2
DZIP1L	0.752294	1
SLC5A1	0.752443	1
NDUFAF1	0.752747	1
CAPRIN2	0.753204	1
INTS6	0.753737	1
FOXRED1	0.754751	2
FBXL3	0.755011	1
TCHH	0.755147	1
PDYN	0.755722	1
NUFIP2	0.75641	1
GLCE	0.756593	1
ORMDL3	0.757217	1
CHMP4B	0.757909	1
KIAA0513	0.757991	1
TRIB1	0.758121	1
TSN	0.758154	1
MIR4535	0.758208	1
TDRKH	0.758893	1
FBXO16	0.759012	1
SMAD7	0.759025	1
FAU	0.759129	1
CTSK	0.75917	1
MFN2	0.759403	2
NEK9	0.75998	1
RFX7	0.760172	1
ORM2	0.760251	1
ZFP36L2	0.760953	1
CCDC47	0.761401	1
GSG1	0.761668	1
PHF20	0.762522	1
FAM168B	0.762695	1
NFYA	0.764424	2
POLK	0.764428	1
ALOX5	0.764797	1
NOSIP	0.765288	1
TBC1D8	0.765423	1
ARHGEF10	0.76598	1
PBK	0.766294	2
SCN3B	0.766361	1
SUMF1	0.76655	1
TAS2R10	0.766641	1
MACROD2-AS1	0.766644	1
PPARA	0.767044	2
VSIG2	0.767203	1
LBR	0.767234	1
TMEM181	0.768962	1
PKIA	0.76946	1
NRARP	0.769913	1
AEBP2	0.769917	2
GIGYF1	0.770136	1
ITGB8	0.770385	1
SLC4A7	0.770844	1
SMYD2	0.771369	1
CALCOCO2	0.771872	1
ZFX	0.772919	1
DCTN1	0.773195	1
ZBTB33	0.774324	1
ACSL4	0.774389	1
PLSCR4	0.776212	1
EIF2AK1	0.776257	1
MIR3201	0.776389	1
RND3	0.777052	1
MED28	0.77714	1
WBP11	0.778406	1
RIIAD1	0.778848	1
WWOX	0.779393	1
FNDC3A	0.779931	1
GOLGA1	0.780644	1
FAM160B2	0.781928	1
ARHGAP12	0.782612	1
CRTC3	0.78317	1
GMFB	0.783407	1
ANKMY2	0.784015	1
C8orf59	0.784943	1
BRD9	0.785384	1
GABARAP	0.785817	1
MYRIP	0.78628	1
TAF3	0.786636	1
TRIP13	0.786856	2
PHRF1	0.788114	1
RASSF5	0.78964	1
RACGAP1	0.79006	1
UBE2D2	0.790112	1
ZIC5	0.790293	1
PRPF38B	0.793046	1
LAMP2	0.793221	1
PPP2CB	0.793279	1
UBE2E2	0.794069	1
RERGL	0.794964	1
ARID4B	0.795151	1
IL17B	0.795853	1
VPS26A	0.795877	1
ANKIB1	0.795919	2
ULK1	0.796076	1
MIR4697	0.796931	1
TPPP	0.796955	1
ARHGEF17	0.797339	1
TAF9	0.797382	1
BVES	0.798292	1
FAM160B1	0.798379	1
FOXRED2	0.798646	1
POLH	0.799141	1
FBXO11	0.799256	1
TXLNA	0.799548	1
DDHD1	0.799606	1
BTF3	0.799638	1
SPNS3	0.800254	1
IGSF9B	0.80075	1
DUS1L	0.800761	1
MIR1244-1	0.801269	1
RAD23B	0.801802	1
SERPINH1	0.802179	1
GPRC5D	0.802532	1
STAG1	0.802885	1
TEAD4	0.803092	1
PLAGL2	0.80346	1
UBE3C	0.803987	1
PANX3	0.804051	1
NKX2-6	0.804992	1
SNX5	0.80504	1
HEBP1	0.805588	1
DMTF1	0.805731	1
LPIN1	0.805758	1
SYDE2	0.806628	1
USP16	0.807586	1
C9orf78	0.808353	1
COG4	0.808825	1
PHTF2	0.809272	1
MAP3K15	0.810738	1
SRP54	0.81075	1
METTL4	0.812294	1
CERS6	0.812352	2
DUSP16	0.812715	1
NEDD4L	0.813689	1
ANKRD20A11P	0.814867	1
PPM1B	0.81684	1
2021-03-07	0.819629	1
SLC26A5	0.819907	1
MAGEA6	0.82076	1
DHX40	0.821187	1
TOM1	0.821454	1
RPTN	0.822122	1
MYH14	0.822198	1
MBNL1	0.822309	1
WDR26	0.822549	1
CREBL2	0.82286	1
FLG2	0.8232	1
FCGRT	0.82345	1
MACROD2	0.823785	1
TAS2R9	0.823872	1
PAFAH2	0.823948	1
CENPQ	0.824244	1
RBM33	0.824727	1
HTR7P1	0.825032	1
PRH1	0.825909	1
KRAS	0.826289	1
C22orf34	0.826862	1
UBE2J1	0.828923	1
PRB3	0.829722	1
MIR4800	0.830193	1
MCM3	0.830733	1
ARID4A	0.83127	1
PAPOLG	0.831579	1
PCDH15	0.83279	1
EIF3G	0.83288	1
DPYSL5	0.833023	1
MSL1	0.833488	1
BTG3	0.834013	1
EPHB2	0.834686	1
METAP1	0.834754	1
ANKFY1	0.8348	1
ELAVL2	0.835719	1
GABPB2	0.836439	2
MYBL1	0.836549	1
ACSM4	0.839517	1
OR8D1	0.840734	1
CYBRD1	0.84148	1
TRIP11	0.842016	1
PDE3B	0.842293	1
ARHGEF18	0.842523	1
IQCA1	0.843915	1
PHC1	0.84409	1
EXOC3	0.847234	1
EBF1	0.848701	1
COX7B	0.848836	1
DUSP2	0.849	1
NKX3-1	0.850108	1
BSX	0.850535	1
TMEM170B	0.850829	1
PLEK2	0.851309	1
MGST1	0.852111	1
DBN1	0.852135	1
SLC2A14	0.852202	1
CYB5R4	0.853446	1
GINS1	0.854039	1
NFE2L2	0.855998	1
BRAF	0.856245	1
BARX2	0.857297	1
FBLN1	0.8574	1
UHRF1BP1	0.857677	1
MAP1LC3A	0.858049	1
LONP2	0.858357	1
CNTNAP2	0.859099	1
TMEM229B	0.859177	1
AGAP3	0.859187	1
TRIM37	0.859264	1
PIM3	0.859756	1
ABCC3	0.860033	1
ZDHHC9	0.860282	1
TSC22D2	0.862102	1
ACR	0.863289	1
NCOA3	0.86344	1
CELF2	0.864413	1
MECP2	0.865179	1
APOC3	0.865217	1
KLHL26	0.866261	1
SYCE3	0.866447	1
CERS2	0.866487	1
PURG	0.866787	1
OR6M1	0.866991	1
PDE4A	0.867324	1
PLCG1	0.868066	1
TNFRSF10B	0.868293	2
MED1	0.868315	2
RASGEF1B	0.868932	1
SPAG5	0.869693	1
TAS2R13	0.870998	1
M6PR	0.871395	1
GSDMB	0.871611	1
KDM5B	0.87162	1
AHCYL1	0.871873	1
KLF10	0.872566	1
TRRAP	0.872838	1
MAP3K2	0.873848	1
TNFAIP8L2-SCNM1	0.873992	1
TTLL12	0.874787	1
ITPKA	0.874818	1
CHEK1	0.874836	1
CDC6	0.874939	1
CXCL6	0.876059	1
SIKE1	0.877534	1
CFL1P1	0.8781	1
ARF6	0.879267	1
ANKRD11	0.880319	1
MED26	0.88169	1
BTBD7	0.881876	1
KLHL13	0.88227	1
MAPK8IP2	0.883005	1
ZNF410	0.883156	1
CTSA	0.883313	1
DPP8	0.885083	1
TMEM168	0.885344	1
ATP5C1	0.888391	1
NUSAP1	0.888719	1
SCO2	0.889057	1
ZNF705A	0.889494	1
RALY	0.891589	1
POTED	0.89161	1
RGS12	0.891817	1
TMEM115	0.892003	1
VEZT	0.892102	1
RAB5C	0.89276	1
PCSK5	0.89461	1
MET	0.894952	1
TGFBR2	0.89504	1
MED13L	0.895079	1
MIR3622A	0.895085	1
SLAIN2	0.895268	1
PAPD7	0.89643	1
TAS2R19	0.897096	1
ZNF473	0.8972	1
PTHLH	0.897372	1
TCP11L1	0.897715	1
OR8A1	0.897868	1
TYRO3	0.898153	1
KIAA0922	0.898491	1
ZBTB9	0.898612	1
PATE4	0.898944	1
CLEC7A	0.899215	1
HOXA3	0.899274	1
KDM5A	0.900809	1
CMPK1	0.901118	1
RSBN1	0.901343	1
SQSTM1	0.902724	1
RPP30	0.903339	1
ABCC1	0.9039	1
SLC15A5	0.905096	1
REEP4	0.905163	1
TP53TG5	0.905317	1
CDV3	0.906984	1
YTHDF3	0.907291	1
FAM117A	0.909308	1
ADAMTS15	0.909629	1
NAP1L4	0.909897	1
VPS13C	0.910168	1
SSX2IP	0.910278	1
WNK2	0.910373	1
FZD6	0.910607	1
UPK3A	0.911445	1
RPL13AP20	0.91187	1
PABPC4	0.91318	1
FAM86EP	0.913239	1
ZFYVE9	0.913499	1
GABARAPL1	0.913793	1
PARP1	0.914462	1
TTPAL	0.914524	1
DDX6	0.914624	1
SERINC1	0.915782	1
PSMB4	0.916708	1
TRMT112	0.916723	1
SGPP1	0.916845	1
CDC27	0.917646	2
S100A11	0.91769	1
SCOC	0.918084	1
KLRD1	0.918188	1
RAB10	0.919172	1
ITPR1	0.919245	2
MPST	0.91965	1
HR	0.920457	1
CORO1C	0.921645	1
TNIP2	0.92175	1
CRIPAK	0.922729	1
TUBGCP6	0.923166	1
UNKL	0.923466	1
ZFPM2	0.923564	1
CCDC93	0.924228	1
MACROD1	0.924403	1
A2MP1	0.924477	1
ZBTB41	0.924846	1
FOXJ2	0.925545	2
2021-09-06	0.926383	1
CEP128	0.926515	1
RAP1A	0.926962	2
HORMAD1	0.927262	1
FPGS	0.927636	1
PPFIA1	0.928203	1
FOXK2	0.92823	1
TRAF3	0.928736	1
SIRT3	0.928791	1
VPS13B	0.92885	1
CYP2U1	0.929296	1
ODF3B	0.929717	1
TUSC2	0.93058	1
TSG101	0.931106	1
AICDA	0.93189	1
SYNE2	0.932861	1
LGSN	0.934428	1
CDC40	0.93482	1
MASTL	0.934862	1
ZNF512B	0.934974	1
IGF1R	0.935208	1
RIBC2	0.936101	1
AHNAK	0.937209	2
R3HDM2	0.937309	1
TUFT1	0.938272	1
IL5RA	0.938284	1
BTBD10	0.938297	1
BNIPL	0.938456	1
NIPAL2	0.938698	1
SAR1B	0.938705	1
TIMM17A	0.939112	1
ABCG8	0.939398	1
CARS	0.940412	1
CLCN3	0.940447	1
C2CD4D	0.940565	1
GPR19	0.941591	1
ACTR10	0.941928	1
SETD4	0.942947	1
LOC374443	0.943516	1
GPR137C	0.94403	1
SLC1A2	0.944241	1
RCOR3	0.944637	1
FAM120A	0.945829	2
MAPK6	0.945864	1
CAMTA1	0.946729	1
RAB5B	0.947948	1
RHOBTB2	0.947997	1
FGD4	0.94819	2
PGPEP1	0.948446	1
ARL13B	0.949737	1
CELF1	0.949944	1
PLEKHG4B	0.950273	2
MDN1	0.950779	1
TRABD	0.950825	1
OCRL	0.95125	1
NCOA6	0.95275	1
BAHD1	0.953575	1
EIF3B	0.953965	1
RPL13A	0.955471	1
REEP3	0.956824	1
RBPMS	0.957386	1
C1orf54	0.957584	1
PSMD4	0.958181	1
OTOP1	0.958846	1
DYNC1H1	0.959501	1
HAUS3	0.960154	1
ST3GAL4	0.960376	1
SPG20	0.960562	1
CCNE1	0.961981	1
ZC3H3	0.962016	1
BCL2L14	0.962016	1
TRIM22	0.962073	1
HTT	0.962774	2
KNDC1	0.963285	1
MICB	0.964861	1
TRIM35	0.964914	1
RBM3	0.965156	1
PLEKHO1	0.96618	1
ELP2	0.966332	1
KLRC3	0.966479	1
MAN1C1	0.96658	1
NFRKB	0.967609	1
RAD18	0.967775	1
HEY2	0.968107	1
CLEC4C	0.968478	1
EIF4G3	0.968906	1
CCDC114	0.968981	1
MAML1	0.969485	1
SORL1	0.969503	1
BACE2	0.969991	1
LEPROTL1	0.970076	1
BECN1	0.970178	1
NCEH1	0.970293	1
ANGEL2	0.971161	1
DUSP18	0.971254	1
VPS72	0.971475	1
NUMA1	0.971695	1
CRBN	0.971931	1
USP54	0.971956	1
PDE10A	0.973099	1
ENTPD4	0.973372	1
GTPBP2	0.973393	1
ZSCAN12	0.973433	1
SNX19	0.973641	1
HP1BP3	0.974016	1
KIAA0232	0.974219	1
TNFRSF10D	0.97429	1
BCL11A	0.975429	1
ALG2	0.976399	1
SAMD9L	0.977938	1
ELK4	0.978324	1
REEP5	0.980824	1
TRIM2	0.981611	1
CD69	0.981639	1
HOXB4	0.981876	1
GAS7	0.98197	1
MGA	0.982084	1
KLRK1	0.982316	1
ZNF702P	0.983075	1
MTDH	0.984112	1
PRKCH	0.984127	1
FLG	0.984627	1
AFF1	0.984945	1
CROT	0.98513	1
ART4	0.985274	2
CIB2	0.985915	1
TOM1L2	0.986581	1
KLRC2	0.987276	1
CCNA2	0.987451	1
TARDBP	0.987774	1
EGOT	0.988474	1
P2RX4	0.989651	1
ING1	0.989904	1
[truncated: 23 more rows]

## Sheet: Table14_surv_cluster2
candidate_genes	pvalue	count
LRP12	0.792716	1
GRID1	0.426691	1
MFSD2B	0.482178	2
CDH4	0.839728	1
FAM155B	0.00654514	1
NKX2-1	0.508556	1
HS6ST3	0.62217	1
GLDC	0.567261	1
UNC13A	0.883404	1
CPNE8	0.204323	1
THBD	0.696119	1
LONRF3	0.162367	1
GADL1	0.105159	1
SHROOM4	0.331935	1
MAP1B	0.410816	1
NKX3-2	0.707789	1
C15orf59	0.69934	1
KCNQ2	0.982868	1
WNT1	0.0620701	1
GATA4	0.359735	1
NEIL2	0.684022	1
ARID1A	0.272324	1
OBSCN	0.955195	1
FAT4	0.516946	1
DNAH5	0.145917	1
PIK3CA	0.565573	1
FAT3	0.313539	1
ZFHX4	0.477228	1
AHNAK2	0.319629	1
KMT2D	0.557323	1
SACS	0.868044	1
NBEA	0.139903	1
KMT2C	0.679143	1
ANK3	0.486643	1
DMD	0.29493	1
PLEC	0.596184	1
SDK1	0.673741	1
SYNE2	0.405438	1
DNAH8	0.369479	1
DNAH7	0.772711	1
NEB	0.10386	1
MUC4	0.409599	1
RANBP2	0.581999	1
RELN	0.985038	1
MUC5B	0.209363	1
RNF213	0.947284	2
AKAP9	0.99842	1
MDN1	0.928431	1
MYO15A	0.228577	1
CNTN6	0.290872	1
COL6A3	0.908746	1
HERC2	0.803237	1
NIPBL	0.789287	1
RNF43	0.446835	1
TVP23C	0.909483	1
ANK2	0.773458	1
FREM2	0.804636	1
MYCBP2	0.373762	1
PKHD1L1	0.490586	1
RP1	0.489313	1
TCHH	0.251949	1
TENM1	0.680178	1
ACVR2A	0.860469	1
AHNAK	0.723398	1
CNTLN	0.938173	1
DNAH3	0.648029	1
TNXB	0.989695	1
ATM	0.803568	1
FBN1	0.395964	1
KMT2A	0.953177	1
REV3L	0.998618	1
RIMS1	0.229524	1
SLITRK5	0.464246	1
ZFHX3	0.315813	1
DOCK3	0.239952	1
EP400	0.54982	1
PDE4DIP	0.897425	1
ATP10A	0.824567	1
CDH1	0.674701	1
DNAH10	0.0919586	1
DNAH2	0.886639	1
DYNC1H1	0.739148	1
FCGBP	0.183798	1
RPL22	0.0304067	1
SPEN	0.756058	1
TENM3	0.979124	1
TRIO	0.958781	1
FAT1	0.815764	2
FRY	0.879652	1
HERC1	0.705011	1
KALRN	0.196403	1
NRXN3	0.385265	1
ZBTB20	0.749004	1
ANK1	0.645361	1
C5orf42	0.203759	1
FRAS1	0.0551714	1
RGS12	0.141439	1
WDFY3	0.224991	1
ZDBF2	0.795963	1
CBWD1	0.784613	1
JARID2	0.912858	1
SRCAP	0.454524	1
VPS13D	0.846279	1
ACACB	0.833876	1
ASTN2	0.128232	1
BCORL1	0.482507	1
CACNA1B	0.218857	1
CELSR1	0.744106	1
HUWE1	0.949092	1
SULF1	0.273756	1
VPS13C	0.208453	1
CHD7	0.569104	1
CREBBP	0.846594	1
FAM47C	0.168903	1
GTF3C1	0.33818	1
LRP1	0.755037	1
PCDH19	0.843585	1
PCNT	0.474778	1
SCN11A	0.427171	1
TNRC6A	0.968802	1
VCAN	0.0218603	1
XYLT2	0.309037	1
C3	0.578128	1
EPPK1	0.0287471	1
FBXW7	0.556488	1
FLNC	0.925265	1
KAT6A	0.356769	1
KCNMA1	0.735006	1
MGA	0.987945	1
MYH11	0.748549	1
MYO3A	0.430799	1
NLGN4X	0.952146	1
STAB1	0.578218	1
ZNF236	0.707649	1
BCOR	0.924771	1
BDP1	0.713026	1
CHD5	0.836581	1
COL14A1	0.62317	1
FER1L6	0.899917	1
GPR179	0.854619	1
KIF16B	0.441573	1
PCDHA7	0.256951	1
PGM5	0.856277	1
STAB2	0.582199	1
TRIM51	0.522524	1
ZC3H13	0.970504	1
ATRX	0.948511	1
BCL9L	0.596158	1
CIC	0.239439	1
CNOT1	0.959757	1
FN1	0.496362	1
LARP4B	0.974901	1
NFASC	0.274006	1
PCDHA8	0.855528	1
PLXNA1	0.208149	1
POLQ	0.544691	1
SCAF4	0.825839	1
TCERG1	0.165828	1
TRPM3	0.580586	1
TUBGCP6	0.674141	1
ZNF292	0.6253	1
ARFGEF1	0.899494	1
ARID1B	0.484296	1
CACNA1A	0.62578	1
FANCM	0.271464	1
FHOD3	0.208729	1
HIVEP1	0.645071	1
HIVEP2	0.372097	1
MTOR	0.38212	2
NCOR2	0.836231	1
NRXN2	0.641465	1
PKD1L1	0.0687484	1
PTPRS	0.976054	1
RAI1	0.443197	1
RERE	0.333495	1
SLC12A7	0.599893	1
SPTBN5	0.56193	1
TTK	0.593634	1
ACIN1	0.632382	1
BMPR2	0.93304	1
CAMTA2	0.233765	1
CEP250	0.276861	1
CEP290	0.408826	1
CTNND1	0.609657	1
CUX1	0.597913	1
DSP	0.661211	1
FRMD4A	0.321676	1
FSIP2	0.632582	1
GPR158	0.30906	1
HDAC4	0.894594	1
KLF3	0.598182	1
MYLK	0.588003	1
NOTCH4	0.0695025	1
PCDHB5	0.0763898	1
POLE	0.276232	1
SYNJ2	0.669243	1
WNK4	0.126143	1
ABCA10	0.561267	1
ABCC5	0.934402	1
AGAP1	0.215743	1
ARHGAP33	0.132648	1
ARHGAP5	0.104962	1
BRWD1	0.968704	1
BTBD11	0.189449	1
CDHR2	0.246609	1
CHD3	0.917119	1
COL5A2	0.125223	1
CTCF	0.867256	1
DCAF13	0.198717	1
EIF4G1	0.30437	1
FASN	0.690289	1
GRIN2A	0.223945	1
KIAA1217	0.37053	1
LAMB4	0.0258931	1
MAP3K4	0.212868	1
MMP16	0.149475	1
PCDHB3	0.686574	1
PHF2	0.428346	1
PTCH1	0.96136	1
SLCO6A1	0.0118015	1
SORL1	0.395983	1
SZT2	0.948815	1
TNC	0.700839	1
TSHZ2	0.519939	1
CSPG4	0.6504	1
DAPK1	0.824395	1
EIF5B	0.314201	1
GLI2	0.488059	1
GRIK2	0.0586518	1
GRIN2B	0.00105251	1
IRS1	0.156339	1
KIAA1024	0.519499	1
MEGF8	0.928124	1
MYH8	0.0387832	1
NUP214	0.891904	1
PCDHB12	0.650324	1
PCDHB15	0.967515	1
PNPLA7	0.868383	1
PRG4	0.315297	1
PRRC2B	0.740463	1
RICTOR	0.90408	1
RIF1	0.633578	1
SBF1	0.51041	1
SIPA1L3	0.596959	1
ABCA7	0.709755	1
ABCC4	0.257271	1
CADPS	0.21608	1
CCNB3	0.167932	1
DENND3	0.889428	1
DLEC1	0.0992326	1
DOCK8	0.838542	1
FIGN	0.748044	1
HELZ2	0.752136	1
ITGB4	0.589454	1
KCNH1	0.1196	1
KIF21A	0.963253	1
LAMB2	0.0532659	1
MBD6	0.379855	1
NBAS	0.495986	1
NOTCH3	0.0776844	1
OR5M3	0.824557	1
PAX1	0.137878	1
PDS5B	0.705142	1
RBM6	0.327835	1
SCAF1	0.472251	2
SPECC1	0.759824	1
TANC1	0.337761	1
TRPM1	0.146895	1
ZC3H4	0.527991	1
ZNF516	0.991185	1
ABCC8	0.981308	1
ADAMTS10	0.530824	1
BTAF1	0.946283	1
CAD	0.825483	1
CASZ1	0.559993	2
CHD8	0.98819	1
CNTN1	0.240557	1
DISP1	0.308595	1
FARP1	0.276286	1
KIF1B	0.95298	1
MAATS1	0.460185	1
MAGI1	0.843014	1
MEX3B	0.645562	1
MYH6	0.145196	1
MYO1F	0.886893	1
NLRP3	0.883403	1
NUP210	0.368558	1
PCSK5	0.378668	1
PLEKHA6	0.287085	1
PRR12	0.909639	1
PRX	0.59799	1
PSD	0.479343	1
QKI	0.391735	1
SLX4	0.392368	1
SPG20	0.571079	1
SPTBN1	0.605133	1
SV2A	0.655283	1
TET1	0.0843625	1
TNKS1BP1	0.333592	1
USP31	0.146221	1
WDR62	0.850213	1
YLPM1	0.437686	1
ABCA3	0.812474	1
ALPK2	0.0624571	1
ARHGEF11	0.971417	1
ATP1A4	0.465131	1
ATXN2L	0.437911	1
AXL	0.798364	1
B2M	0.753443	1
CASD1	0.180907	1
CDC42BPB	0.612021	1
CFTR	0.531286	1
CHRM3	0.540028	1
CSPP1	0.823094	1
DOPEY1	0.695428	1
ELFN2	0.685998	1
FRMPD3	0.655325	1
FZD10	0.982748	1
INTS1	0.585671	1
KDM5A	0.618668	1
KLHL14	0.108084	1
LRFN3	0.29573	1
MIS18BP1	0.787946	1
PCDHA6	0.997046	1
PTCHD3	0.152212	1
RBM27	0.963865	1
RRBP1	0.874671	2
SMARCA4	0.625327	2
TAF1	0.526322	1
TEP1	0.769058	1
WDR33	0.764768	1
ZMYM4	0.332574	1
ZMYND8	0.88442	1
ZNF609	0.489711	1
ABCA5	0.52123	1
ADAMTS14	0.871757	2
ADAMTS2	0.50756	1
ADCY5	0.676279	1
AHCTF1	0.898631	1
AMER1	0.667357	1
ARHGEF40	0.657064	1
BOC	0.724875	1
BRWD3	0.755266	1
CABIN1	0.423278	1
CAMSAP2	0.122016	1
CCDC73	0.171436	1
CNTRL	0.684217	1
DGKI	0.197122	1
DOCK5	0.616818	1
EPB41L4B	0.254181	1
FAM155A	0.331444	1
FAM184A	0.984177	1
FLT4	0.349416	1
MAST4	0.832218	1
MCM3AP	0.0699957	1
MPRIP	0.905777	1
MXRA8	0.943654	1
MYO10	0.726534	1
MYO5C	0.0252708	1
MYOF	0.449424	1
NYAP1	0.756727	1
OPLAH	0.28022	1
PARD3	0.144092	1
PLXNA2	0.602228	1
PLXNA3	0.283879	1
PTPN23	0.773205	1
RALGAPA1	0.177476	1
SETDB1	0.902188	1
ST8SIA6	0.221837	1
THSD1	0.10134	1
TRERF1	0.202108	1
UPF3A	0.85807	1
WNK2	0.193167	1
AHDC1	0.798335	1
AMPD3	0.10012	1
AMY2B	0.845088	1
ARHGAP35	0.620067	1
ARHGEF10	0.967248	1
ARHGEF15	0.575396	1
ATG2A	0.331626	1
BRD3	0.945581	1
BRD4	0.341782	1
C9orf131	0.328737	1
CASS4	0.552356	1
CCDC88A	0.323896	1
CDH16	0.261382	1
CECR2	0.466963	1
CEP164	0.313022	1
CNGB3	0.210021	1
COL11A2	0.0810503	1
CROT	0.143335	1
DDX60L	0.235512	1
ELMSAN1	0.458418	1
EPX	0.764359	1
FRMPD1	0.374209	1
IL16	0.743333	1
INTS3	0.347085	1
INVS	0.173406	1
KAT6B	0.764388	1
MCPH1	0.302225	1
MYO18A	0.294022	1
NCAPD3	0.183253	1
NFATC1	0.929724	1
NPC1L1	0.515965	1
NRIP1	0.57266	1
OPRK1	0.62325	1
OSBP2	0.356703	1
PC	0.575765	1
PCDHA2	0.642418	1
PIWIL2	0.65477	1
PLCH1	0.215124	1
PLEKHG1	0.535546	1
PLK1	0.569488	1
POLR1A	0.257887	1
PROX1	0.49952	1
PRPF8	0.800919	1
RB1CC1	0.71255	1
ROCK2	0.943823	2
SH3TC1	0.971127	1
SHPRH	0.50428	1
SHROOM3	0.83892	1
SLC3A2	0.26332	1
SLC4A4	0.905936	1
SLC7A14	0.0676895	1
SMAP1	0.178197	1
TRIM9	0.583713	1
UACA	0.00396597	1
VARS	0.335599	1
WISP1	0.642046	1
ZIC1	0.934124	1
ZNF142	0.668204	1
ZNF624	0.789592	1
ZNF638	0.897993	1
ABCG1	0.467597	1
ADAM19	0.77754	1
ADCY1	0.472134	1
AK9	0.373274	1
ARHGEF10L	0.460355	1
ARID4A	0.27984	1
COL19A1	0.566956	1
COL4A3	0.377272	1
CYLD	0.813542	1
DDX17	0.785658	1
DDX58	0.190539	1
EEA1	0.424334	1
GATA3	0.753313	1
GON4L	0.821337	1
IARS2	0.732159	1
IFT122	0.789207	1
IL17RC	0.863124	1
JAK1	0.963741	1
KCNH3	0.0772538	1
KIF13A	0.911072	1
L1CAM	0.800307	1
LRFN2	0.356406	1
LTN1	0.813288	1
NCOA3	0.571698	1
NLRC5	0.360787	1
NR2C2	0.390409	1
NR4A2	0.310651	1
NRAP	0.0878949	1
NTRK2	0.553629	1
PIK3AP1	0.910274	1
PLCG1	0.307509	1
PLEKHA5	0.220497	1
PLXND1	0.856335	1
RBP3	0.341666	1
RNF128	0.949118	1
RPGR	0.103436	1
SLTM	0.983784	1
SMC6	0.723648	1
SUN1	0.763793	1
TLR9	0.205119	1
TM9SF3	0.489988	1
TNKS	0.841108	1
UBE3B	0.622923	1
WDR47	0.669655	1
ZMYM2	0.629816	1
ZNF616	0.912465	1
ZNF74	0.735638	1
ACTN4	0.797298	1
ADAM7	0.0122833	1
ALOX12B	0.686566	1
ANO2	0.486769	1
AP3B1	0.982004	1
ARHGAP30	0.812424	1
ATP7B	0.640824	1
ATP8A2	0.139972	1
ATXN7	0.156083	1
BCL7C	0.908679	1
BICD1	0.0190624	1
C6orf118	0.735549	1
CASP8	0.23334	1
CHRD	0.805852	1
CRIM1	0.374357	1
CRYBG3	0.998689	1
DENND1C	0.636904	1
DENND4B	0.687993	1
DOT1L	0.40261	1
EPAS1	0.1329	1
EPB41L5	0.227768	1
FLII	0.31608	1
GAPVD1	0.341649	1
HERC4	0.217784	1
HHIP	0.637954	1
HPS5	0.937376	1
HSP90AB1	0.362339	1
IL1R2	0.439442	1
IQSEC1	0.848874	1
ITGA7	0.684531	1
KANK1	0.0652771	1
KANSL1	0.36284	1
LGR6	0.933401	1
LRIG3	0.80292	1
MAGED1	0.0349597	1
MAP3K12	0.581773	1
MAZ	0.0467275	1
MFSD9	0.466402	1
MGAM	0.655153	1
MOS	0.988518	1
MVK	0.354793	1
NEURL4	0.306133	1
PCDH12	0.502386	1
PCDHGA7	0.0973637	1
PHF20L1	0.722144	1
PIAS2	0.882034	1
PLK2	0.870066	1
RABGAP1	0.340711	1
RASAL2	0.175158	1
RBFOX1	0.281558	1
RBM12B	0.104426	1
RUNX2	0.21782	1
SLC12A9	0.630333	1
SMC2	0.625644	1
ST18	0.905049	1
STAMBPL1	0.864263	1
STRN	0.351572	1
TRPC3	0.128025	1
TRPM2	0.637792	1
UHRF1BP1	0.592154	1
USP24	0.5398	1
VRTN	0.76538	1
WDTC1	0.586494	1
XKR4	0.161519	1
ZBTB7C	0.772559	1
ZC3H3	0.493393	1
ZNF48	0.0275258	1
ZNF549	0.495642	1
ZSCAN18	0.0914264	2
ADD3	0.919812	1
AGL	0.457497	1
AGO2	0.968866	1
ANAPC1	0.734889	1
ANKS6	0.404978	1
AOC1	0.32594	1
AP1B1	0.699866	1
ARHGAP29	0.359963	1
ASCC2	0.593867	1
ATG9B	0.0040524	1
BEST3	0.471072	1
C17orf74	0.962114	1
CCDC38	0.00773407	1
CDH3	0.812261	1
COL2A1	0.78615	1
CORIN	0.316779	1
CPEB2	0.305351	1
CSF3R	0.329978	1
CSTF3	0.667017	1
CYP4F2	0.405413	1
DCP1B	0.533996	1
DIS3L2	0.7799	1
EIF3B	0.990527	1
ELL2	0.624904	1
EXO1	0.784409	1
FAM135A	0.96872	1
FAM83H	0.800211	1
FBXO18	0.752105	1
FHOD1	0.424734	1
FIBP	0.333961	1
GSN	0.409655	1
HEG1	0.952864	1
IKBKE	0.343312	1
KCNH4	0.2167	1
KIAA1161	0.573462	1
KIAA1522	0.961305	1
KIF1C	0.500528	1
LMCD1	0.0962576	1
LRRCC1	0.518502	1
MAP1S	0.212622	1
MECOM	0.189231	1
MEDAG	0.43733	1
MFRP	0.445049	1
MMRN2	0.353706	1
MON2	0.537322	1
MTMR3	0.839409	1
NFIB	0.739915	1
NIPA2	0.502259	1
NLGN3	0.651756	1
NLRP1	0.186362	1
OR51E2	0.187942	1
OR6C75	0.550285	1
P2RY8	0.896987	1
PARP10	0.824888	1
PAX7	0.0501796	1
PCDHAC2	0.15324	1
PCDHGA11	0.216174	1
PHACTR2	0.597323	1
PIGO	0.571787	1
PIK3C2G	0.718926	1
PLCB4	0.187988	1
PNISR	0.205715	1
POLD1	0.715857	1
PTGS1	0.777435	1
PUS7	0.488666	1
RC3H2	0.681166	1
RPTOR	0.660239	1
SLC3A1	0.540745	1
SPHK1	0.550072	1
STRN4	0.767527	1
TBC1D9	0.181379	1
TCF7	0.262988	1
TMEM2	0.204507	1
TNK2	0.574867	1
TPP2	0.99091	1
TTF1	0.25953	1
USP32	0.375197	1
USP40	0.669103	1
VIT	0.204932	1
ZKSCAN7	0.777464	1
ZNF585B	0.306586	1
AASS	0.0916222	1
ABCB11	0.00809009	1
ARHGEF4	0.316361	1
ATP6V1B1	0.564485	1
CACNG7	0.386175	1
CCDC110	0.110929	1
CEBPZ	0.0881423	1
CLASP1	0.802189	1
CLEC16A	0.852573	1
CNGA1	0.487189	1
CPD	0.904462	1
DDX50	0.203106	1
DEPTOR	0.293888	1
DICER1	0.968391	1
DIP2A	0.659177	1
DLAT	0.11339	1
DLG1	0.135904	1
DMPK	0.763777	1
DNAJC1	0.253106	1
DNMT3L	0.0332434	1
DTX4	0.474588	1
EDEM3	0.789137	1
EEF2	0.938915	2
EGR1	0.91127	1
EPS8L3	0.139519	1
FAM198B	0.603481	1
FBXO43	0.742243	1
FGFR2	0.684433	1
FMNL1	0.919758	1
FYCO1	0.814502	1
GGN	0.176325	1
GP1BA	0.417576	1
HDAC9	0.411324	1
HELLS	0.251591	1
HIPK3	0.595819	1
IL6ST	0.939732	1
INSM2	0.118606	1
ITGA8	0.633272	1
JMJD7-PLA2G4B	0.614139	1
KCNC1	0.987213	1
KCNG2	0.832116	1
KCNQ3	0.136139	1
KCNV2	0.253298	1
KIF9	0.954096	1
LGI3	0.285064	1
LIPT1	0.161978	1
LONP2	0.772626	1
LRP6	0.626681	1
LRRN4	0.120627	1
LSS	0.786343	1
MBTPS1	0.829082	1
MCHR1	0.509241	1
MCM8	0.298762	1
MFSD6	0.0561755	1
MRGPRX3	0.00040297	1
NDST1	0.772133	1
NEO1	0.0206144	1
NOP14	0.581652	1
NPFFR2	0.200042	1
NUP93	0.424909	1
NYAP2	0.157507	1
ONECUT1	0.822366	1
PGAP1	0.515186	1
PHACTR1	0.415985	1
PHF8	0.709355	1
PHLPP1	0.0157886	1
PHTF1	0.953012	1
PJA1	0.139333	1
PKN3	0.420885	1
PPARGC1B	0.249873	1
PTPRG	0.753713	1
RBM10	0.163424	1
RBPJ	0.39291	1
RCOR3	0.289183	1
RFC1	0.644187	1
RFX5	0.151613	1
SAMM50	0.105845	1
SAP130	0.0940963	1
SCUBE1	0.523116	1
SEC24C	0.260839	1
SENP3	0.629008	1
SH3RF1	0.358166	1
SLC12A6	0.76546	1
SPECC1L	0.596837	1
STAG2	0.816943	1
STAT1	0.506899	1
TAF1C	0.477697	1
TDRD7	0.0441125	1
TECPR1	0.0761445	1
TFEC	0.522888	1
THEMIS	0.513126	1
TMPO	0.789244	1
TNKS2	0.995243	1
TSC22D1	0.550921	1
TSPEAR	0.894029	1
U2AF2	0.247899	1
USP16	0.806788	1
USP42	0.95397	1
WDR55	0.569857	1
XPO4	0.616896	1
ZNF445	0.577641	1
ZNF585A	0.418388	1
ZNF750	0.675928	1
ZW10	0.584729	1
ABCB8	0.99117	1
ADAM15	0.13322	1
AKAP17A	0.271006	1
ANKLE2	0.927723	1
AP1G1	0.492028	1
ASMTL	0.104274	1
BAG3	0.336649	1
BIVM-ERCC5	0.718067	1
C14orf159	0.31133	1
C6orf89	0.452523	1
COG8	0.949031	1
CREBRF	0.278078	1
CSNK2A2	0.969305	1
DAAM1	0.129259	1
DCAF4L2	0.0127621	1
DOCK9	0.220572	1
DRG2	0.734635	1
DSTYK	0.212577	2
DTX1	0.0305725	1
ENTPD4	0.441354	1
EPHA10	0.687227	1
EYA1	0.273008	1
FAM120C	0.102151	1
FAM91A1	0.198948	1
FMN1	0.55714	1
FMNL3	0.732304	1
FYB	0.572262	1
GALNT2	0.728466	1
GALR2	0.738945	1
HK2	0.470534	1
IPO4	0.0940206	1
KCNJ10	0.326554	1
KIF5B	0.827085	1
KLHL26	0.94505	1
KPNA2	0.290227	1
KRTAP10-4	0.296863	1
LBR	0.345909	1
LOXL2	0.806205	1
LRRC66	0.870079	1
LY75	0.722851	1
MAP2K3	0.481968	1
MARVELD3	0.297966	1
MAST3	0.186441	1
MCF2L2	0.790399	1
MTA1	0.314482	1
MTMR4	0.518027	1
MTMR8	0.00388456	1
MYLK4	0.370884	1
NAA16	0.338365	1
NKAPL	0.580291	1
OR10G9	2.84755e-05	1
OR2M4	0.674513	1
OSBPL10	0.248934	1
OTUD7B	0.398798	1
PIP5K1C	0.875922	1
PLEKHH1	0.954372	1
POU3F3	0.673068	1
PPEF2	0.528942	1
PRCC	0.509482	1
PRPF40A	0.374511	1
RASAL1	0.252661	1
SGSM2	0.437295	1
SLC9A8	0.575208	1
SMARCB1	0.659823	1
SMPD4	0.388615	1
SQSTM1	0.917763	1
TBCD	0.219895	1
TOP1MT	0.648077	1
TOP3A	0.665653	1
TRAM1L1	0.986718	1
TRIM33	0.847409	1
TRIM56	0.738032	1
TTLL2	0.226392	1
U2SURP	0.843117	1
USP35	0.768571	1
USP37	0.496052	1
USP7	0.547663	1
WDR11	0.130618	1
WDR81	0.306209	1
ABCB10	0.769372	1
ABCE1	0.447889	1
ACAD11	0.637576	1
ALG13	0.821716	1
AMIGO3	0.837386	1
AMOTL1	0.108544	1
AP4B1	0.80158	1
BCL6	0.929492	1
BUB1B	0.544491	1
BZW1	0.488405	1
C19orf57	0.292873	1
CAPN2	0.347311	1
CASP10	0.115361	1
CCDC66	0.726907	1
CCM2L	0.266891	1
CCNL2	0.863573	1
CDCP1	0.795238	1
CEP135	0.901482	1
CEP85L	0.521284	1
CES5A	0.0243215	1
CHRNA2	0.188642	1
CHSY1	0.0474482	1
CLASP2	0.0725984	1
COPB2	0.155366	1
CPVL	0.506951	1
CSNK1G3	0.514077	1
CYP2S1	0.843407	1
DPYSL5	0.120048	1
DROSHA	0.828075	1
DYRK2	0.619212	1
EHD2	0.496394	1
EIF4ENIF1	0.65746	1
EIF4G2	0.830681	1
ENPP1	0.139947	1
EXOC4	0.030599	1
FCRL2	0.207951	1
FGD3	0.884306	1
GAL3ST1	0.0421095	1
GLDN	0.571026	1
GPR78	0.0657129	1
GUSB	0.52603	1
HAPLN4	0.169999	1
HCN2	0.248075	1
HOOK1	0.9587	1
IFRD2	0.652343	1
IGSF22	0.500081	1
IKBKB	0.75964	1
IMPDH1	0.290738	1
IPO9	0.534178	1
IRS2	0.774404	1
JKAMP	0.706456	1
KIAA1683	0.366949	1
KLK15	0.577525	1
KRT3	0.00663667	1
LARS2	0.451657	1
LIFR	0.831096	1
LLGL1	0.708367	1
LRRC43	0.790685	1
MECP2	0.616892	1
MIB1	0.846715	1
MPHOSPH9	0.378175	1
MTSS1L	0.500473	1
MYBPC2	0.319897	1
NAA15	0.848113	1
NCKAP1	0.404397	1
NOL8	0.989651	1
NRG2	0.557659	1
NRROS	0.924222	1
PCSK4	0.261341	1
PDE4B	0.221873	1
PIGB	0.803556	1
PKD2	0.777797	1
PQLC2	0.0679435	1
RBM12	0.522409	1
S1PR3	0.77514	1
SCARA5	0.260522	1
SCEL	0.00262709	1
SHCBP1L	0.340246	1
SIN3B	0.932916	1
SLAMF1	0.564908	1
SLC2A10	0.921568	1
SLC36A1	0.429316	1
SLC4A9	0.930019	1
SOAT1	0.854689	1
SPATC1	0.544355	1
TMEM175	0.359496	1
TMEM38A	0.757021	1
TRAPPC8	0.744974	1
TTC7B	0.703134	1
UBA2	0.641038	1
UNC93A	0.723481	1
USH1G	0.348138	1
USP14	0.267592	1
USP6	0.421198	1
WIZ	0.499563	1
ZBTB21	0.619663	1
ZMYND11	0.646909	1
ZNF180	0.261252	1
ZNF337	0.973867	1
ZNF441	0.755497	1
ZNF608	0.348036	1
ZNRF4	0.173324	1
ZSWIM4	0.88736	1
ZXDB	0.118637	1
ABCD1	0.169406	1
ASB4	0.583304	1
BHLHE22	0.493942	1
BRCA1	0.00537219	1
C10orf88	0.539901	1
C11orf54	0.367998	1
CBS	0.62107	1
DDX53	0.654573	1
DSE	0.557589	1
ECM2	0.620738	1
EPS8L1	0.495866	1
FAM71F1	0.40445	1
FBXO32	0.573972	1
FKBP15	0.940527	1
GCNT2	0.40017	1
GFRA3	0.787864	1
GIPR	0.389822	1
GLCE	0.207704	1
GTF3C2	0.9688	1
HDGFRP2	0.119803	1
HIP1	0.668709	1
HPSE	0.958997	1
HS3ST1	0.788445	1
ILVBL	0.757964	1
KLHL17	0.505561	1
KRTAP5-1	0.34919	1
LAMP3	0.234186	1
LIPF	0.950165	1
MBP	0.439982	1
MET	0.099089	1
MFHAS1	0.693426	2
MLXIP	0.131246	1
MOCS3	0.382733	1
MYEOV	0.230633	1
NCKIPSD	0.149925	1
NOC4L	0.697959	1
OR9K2	0.292481	1
PAQR8	0.659954	1
PCBP3	0.634918	1
PES1	0.471335	1
PGBD5	0.470438	1
PHF12	0.680854	1
PIWIL4	0.821856	1
PRPF3	0.576003	1
PTX4	0.663509	1
RAB34	0.292887	1
RBAK	0.305843	1
RIN1	0.603989	1
RNF168	0.547013	1
SLC16A14	0.763515	1
SLC27A2	0.351048	1
SLC2A4	0.612981	1
SPATA5	0.594546	1
SQLE	0.575948	1
STOX2	0.757128	1
TBC1D10C	0.680245	1
TDRD10	0.075552	1
TLE6	0.460115	1
TRAF3IP1	0.309785	1
TTC7A	0.898991	1
USP4	0.210898	1
USP43	0.916426	2
USP9Y	0.0166449	1
WDR13	0.253774	1
XKRX	0.746259	1
ZBTB24	0.415732	1
ZNF433	0.487058	1
ADRA2A	0.540699	1
AKR7A3	0.0494266	1
ALAS1	0.0554179	1
CANX	0.264876	1
CCDC142	0.98328	1
CHST3	0.449098	1
CREM	0.478299	1
CTBP1	0.663314	1
CTNNAL1	0.78171	1
DVL2	0.52225	1
FAM167A	0.389297	1
FAM53C	0.295997	1
FST	0.146669	1
GAS2L2	0.28018	1
GPNMB	0.895296	1
IVD	0.583378	1
KCNJ6	0.756156	1
KIN	0.892826	1
LRRC14	0.22529	1
MAP4K3	0.69375	1
MAPT	0.487255	1
MOV10	0.122676	1
MPP2	0.244606	1
MPP6	0.73914	1
NDRG1	0.31066	1
NPTN	0.329285	1
NT5DC1	0.0527734	1
NTN1	0.878631	1
PADI4	0.0643304	1
PDK4	0.100555	1
PLBD1	0.0192929	1
PLCD1	0.894193	1
PLEKHM2	0.974618	1
POLR1B	0.935909	1
PRSS57	0.101395	1
RBL2	0.644228	1
RPS6KA4	0.246499	1
RPS6KA5	0.451555	1
RUFY1	0.604346	1
SETD6	0.518049	1
SLC16A6	0.477609	1
SLC30A9	0.899865	1
SLC6A20	0.898213	1
SLC7A13	0.648945	1
SLC9A1	0.85128	1
SOCS6	0.117114	1
SV2C	0.560669	1
TBC1D14	0.0363917	1
TBL3	0.682676	1
TIA1	0.525482	1
TRMT1L	0.64925	1
UMOD	0.0300076	1
ZUFSP	0.730817	1
ABCG4	0.337244	1
AJUBA	0.642684	1
ANKDD1A	0.986026	1
ANKRD27	0.22654	1
APBB2	0.103408	1
ARHGEF16	0.48983	1
ARL6IP4	0.237282	1
BAIAP2L1	0.884806	1
BECN1	0.269372	1
CAAP1	0.236977	1
CAPN1	0.408391	1
CBWD6	0.381838	1
CCDC105	0.448108	1
CCDC157	0.777819	1
CDC42EP4	0.713364	1
CELF3	0.912144	1
CKMT2	0.602464	1
CMTM1	0.72703	1
CRP	0.0794116	1
CSPG5	0.346655	1
CTSD	0.201428	1
CUL4B	0.643259	1
DAZAP2	0.120425	1
DBN1	0.906362	1
DHRSX	0.226516	1
DNTTIP2	0.278176	1
DSCC1	0.191061	1
DUOXA1	0.259487	1
DYM	0.725066	1
DYNC1I2	0.437961	1
EFNA4	0.151021	1
EIF2B3	0.712658	1
FANCI	0.338367	1
FANK1	0.950844	1
FBXL18	0.757206	1
FBXO4	0.318542	1
GC	0.314605	1
GJD4	0.0952542	1
GKN2	0.441534	1
GPKOW	0.194289	1
GRB2	0.225492	1
HAGH	0.0804017	1
HARS2	0.812578	1
HDGF	0.352453	1
HMBOX1	0.858436	1
HMGCS2	0.98208	1
HSD17B7	0.939534	1
HSPA1A	0.143645	1
KCNQ1	0.0276748	1
KCTD2	0.762481	1
KLF4	0.29028	1
LDB3	0.673564	1
LRCH4	0.949476	1
LTB4R2	0.569909	1
MAN1A1	0.91687	1
MFF	0.552633	1
MIDN	0.606335	1
MPEG1	0.815113	1
MSH5-SAPCD1	0.709741	1
MSX1	0.921622	1
MTF2	0.706227	1
MTMR10	0.374362	1
MVB12B	0.607799	1
MYLK3	0.737029	1
NFE2L3	0.478166	1
NGF	0.184999	1
NHLRC1	0.776934	1
NIT1	0.563903	1
NOBOX	0.229484	1
NUDT6	0.38457	1
OLFM2	0.897487	1
OR5AR1	3.46422e-05	1
OTUD5	0.602671	1
PHF1	0.63353	1
POC1B-GALNT4	0.411249	1
POLA1	0.696452	1
POLD3	0.372401	1
PPT1	0.821225	1
PROX2	0.617689	1
PSMA6	0.13585	1
RBM22	0.300347	1
RCSD1	0.814372	1
RIOK1	0.689963	1
RNF8	0.36685	1
SAMD4A	0.882514	1
SCNN1B	0.846289	1
SEC16B	0.204003	1
SERINC1	0.826401	1
SIK1	0.947698	1
SIRT7	0.928985	1
SKP2	0.978062	1
SLC13A4	0.806429	1
SLC5A9	0.618904	1
SNUPN	0.748134	1
SORT1	0.534747	1
SOWAHC	0.866063	1
SRP72	0.997764	1
SRPX	0.205092	1
STK3	0.496363	1
STX6	0.906607	1
STX8	0.667326	1
SYT7	0.488933	1
TARSL2	0.980778	1
TCP1	0.394705	1
TMEM161A	0.173304	1
TMEM181	0.356847	1
TRIM16L	0.790959	1
TRIM62	0.748798	1
TSHB	0.761996	1
TSSK3	0.516127	1
TUBD1	0.470479	1
TUBG1	0.484108	1
U2AF1	0.4327	1
UGCG	0.590412	1
UGDH	0.0228121	1
USP5	0.59253	1
VAX1	0.107706	1
WDR24	0.419121	1
XPO1	0.333338	1
ZC3H14	0.278766	1
ZDHHC7	0.599646	1
ZFP2	0.595386	1
ZFP36L1	0.21405	1
ZNF132	0.668868	1
ZNF502	0.144137	1
ZSCAN5A	0.758561	1
FOXJ3	0.73882	1
TACC2	0.212794	1
SLC5A1	0.591929	1
DHX58	0.67004	1
ABCC3	0.888701	1
CHMP1A	0.0315656	1
EFEMP2	0.915539	1
ELF3	0.806311	1
FOXK2	0.0287825	1
LARP1B	0.922667	1
MAP4	0.436859	1
NOL10	0.462537	1
OTX1	0.59304	1
PACS1	0.172424	1
PMF1	0.382036	1
SLC12A2	0.775764	1
TFEB	0.479188	1
TRIM37	0.979856	1
ACVR1B	0.357465	1
ATP1A1	0.783332	1
VIM	0.830877	1
PTPRH	0.836684	1
IFT80	0.593359	1
PTPN1	0.915125	1
TSPAN14	0.519507	1
CNOT2	0.816425	1
ANKRD12	0.848844	1
EPB41L1	0.711692	1
TRAPPC9	0.821967	1
SDC1	0.259722	1
MAP4K4	0.0129774	1
ZBTB2	0.66785	1
PAK1	0.414342	1
UVRAG	0.871289	1
KIF26A	0.596061	1
CALR3	0.512588	1
FUT9	0.677361	1
SAFB2	0.998923	1
SGPL1	0.521793	1
TMEM59	0.0535048	1
VSIG1	0.960404	1
EIF4G3	0.775208	1
ZNF365	0.265479	1
YWHAH	0.504827	1
FAM134C	0.194827	1
DDX27	0.912317	1
ACSF2	0.407415	1
FANCA	0.677822	1
NUCKS1	0.859861	1
C6orf132	0.249735	1
DDX21	0.547321	1
CDH13	0.288364	1
SLC25A31	0.120471	1
SHISA5	0.361777	1
EHBP1	0.100221	1
FAM32A	0.242079	1
SYT11	0.454199	1
OVOL2	0.706679	1
MEGF10	0.161216	1
EPS15L1	0.173711	1
DNAH17	0.443133	1
SUPT16H	0.996904	1
FAR1	0.706977	1
STAT6	0.630648	1
PPP6R1	0.833788	1
ILDR1	0.328899	1
C1orf168	0.521142	1
PRR11	0.684799	1
IFIT1	0.63132	1
NUP107	0.634612	1
DLGAP1	0.245482	1
ZFAT	0.509085	1
PUM2	0.36248	1
SYF2	0.206034	1
AKAP12	0.516796	1
CMPK1	0.86694	1
MAP6	0.712487	1
C14orf2	0.611173	1
FBXO21	0.248095	1
CARM1	0.711659	1
GBF1	0.712612	1
SSBP3	0.776493	1
MID2	0.437284	1

## Sheet: Table14_surv_cluster3
candidate_genes	pvalue	count
SLC35F1	0.2515	1
FADS6	0.694592	1
MN1	0.29217	1
ARMC4	0.643625	1
SMO	0.377018	1
ATP8B2	0.427463	1
FSTL4	0.984942	1
PHF21B	0.666457	1
SLC35F3	0.684404	1
SLC30A2	0.123201	1
PRKCB	0.658795	1
VENTX	0.00140846	1
DPY19L2	0.147035	1
GIPC3	0.723619	1
FAM20A	0.0388621	1
KIRREL	0.513245	1
PODN	0.266935	1
NKAIN3	0.469526	1
DLL3	0.453644	1
WIPF1	0.859745	1
STX1B	0.193544	1
SLC16A12	0.469821	1
FBLN1	0.0424412	1
ZDHHC22	0.621061	1
LRRFIP1	0.841828	1
THY1	0.0208442	1
GRID2	0.729077	1
BACH2	0.172727	1
LY6H	0.920669	1
NTNG1	0.22301	2
ADAM19	0.33167	1
ZNF365	0.221572	1
DZIP1	0.264213	1
TRIM9	0.607528	1
GAMT	0.757043	1
ADCY5	0.565974	1
BNIP3	0.0758425	1
SYT3	0.362018	1
CRCT1	0.416997	1
GRID1	0.464256	1
DAB1	0.237535	1
ADARB2	0.229271	1
WNT9B	0.0378432	1
DPY19L2P4	0.0372914	1
SOX5	0.668921	2
MME	0.642829	1
RASGRF1	0.00212215	1
GRID2IP	0.7674	2
CHST10	0.864594	1
CSMD2	0.118716	1
WTIP	0.302283	1
HCK	0.192949	1
RGS20	0.0585474	1
RGMA	0.623416	1
PRKAA2	0.557351	1
PRKG1	0.522642	1
VASH2	0.420552	1
GREB1L	0.644785	1
CBFA2T3	0.436299	1
GSX2	0.225526	1
ARHGAP22	0.0691411	1
GALNT14	0.444239	1
ADRA1B	0.00271942	1
CXCL12	0.0923816	1
HBM	0.752402	1
SV2C	0.770283	1
MPPED2	0.163854	1
NRCAM	0.699537	1
NDRG4	0.0335987	1
PLXNA4	0.645294	1
CPLX2	0.138496	1
PDGFD	0.879591	1
CYGB	0.189417	1
VAX2	0.88183	1
SLC8A3	0.85092	1
CRHR1	0.000306911	1
RORA	0.843771	1
CLIP4	0.359344	1
NGF	0.0108681	2
ANKRD34C	0.0322207	1
TUB	0.244055	1
CNTNAP2	0.341574	1
KANK4	0.0029289	1
ESRRB	0.641657	1
RBM24	0.649266	1
KCNH1	0.573761	1
LHX5	0.111907	1
GUCY1A2	0.721779	1
TBX1	0.379506	1
SCUBE2	0.704552	1
HELT	0.0933954	2
MFAP3L	0.74464	1
ENOX1	0.546019	1
BOC	0.013236	1
HCN4	0.801215	1
FADS2	0.534539	1
NCAM1	0.451931	1
NKX2-1	0.000631431	1
TBX2	0.669109	1
NTRK3	0.217253	1
HS6ST3	0.106055	1
TRIM17	0.842454	1
RGS7BP	0.682657	1
CCNJL	0.322732	1
CPXM1	0.0296489	1
KIF5C	0.324778	1
FMNL1	0.449631	1
PCP4L1	0.553475	1
MED12L	0.539879	1
COL2A1	0.0234924	1
RSPO1	0.438299	1
C5orf49	0.0822063	1
VGLL3	0.0784157	1
GATA5	0.46377	1
ZEB1	0.320921	1
DDIT4L	0.175134	1
UNC80	0.0850018	1
KCNQ3	0.707596	1
SDC2	0.442498	1
ITGA11	0.0503823	1
MMP17	0.120282	1
PAPPA	0.345617	1
SLITRK3	0.136465	1
MEF2C	0.754553	1
FLI1	0.830351	1
GABBR2	0.648992	1
COL15A1	0.087021	1
BMPER	0.188915	1
KIAA1755	0.0176611	1
GRIK5	0.0621531	1
AVP	0.0394566	1
ALK	0.108544	1
GSX1	0.0571816	1
CBS	0.0774372	1
AHRR	0.414663	1
NRG1	0.179439	1
SRRM4	0.135656	1
CPAMD8	0.72858	1
EHD3	0.386085	1
COMP	0.00398964	1
SLC24A3	0.168603	1
SLIT3	0.243082	1
IL12RB2	0.394076	1
POU3F2	0.277372	1
MKX	0.572099	1
SLC26A10	0.181012	1
CALCR	0.692477	1
TTBK1	0.685953	1
DSCAML1	0.628689	1
NTNG2	0.00220668	1
SYT2	0.431359	1
PPM1E	0.296078	1
AUTS2	0.546098	1
HSPA12B	0.390784	1
PDE3A	0.983835	1
CPE	0.0103221	1
EVC	0.132415	1
JAKMIP1	0.91906	1
PAQR9	0.624621	1
GADL1	0.0151186	1
TRIM71	0.547368	1
SORCS2	0.00442313	1
CAMK4	0.834003	1
GFRA1	0.681098	1
KCNA2	0.77631	2
PTHLH	0.334797	1
POU6F2	0.124561	1
TOX2	0.191439	1
RPH3A	0.0461186	2
CHRDL1	0.149212	1
FAM163A	0.487079	1
CCDC85A	0.443212	1
NELL2	0.695979	1
PRKAR2B	0.575092	1
FIGN	0.178943	1
ERBB4	0.0561921	1
INHBB	0.659276	1
TMEM233	0.145271	1
NGFR	0.247022	1
GPM6A	0.166734	1
TRPS1	0.391139	1
MYEF2	0.516522	1
GPR88	0.0321667	2
CLSTN2	0.820153	1
CWH43	0.403954	1
NIPAL4	0.311074	1
FOXI3	0.320952	1
RSPO4	0.000165231	1
GDF7	0.0385042	1
CHST11	0.000963547	1
SYNE1	0.598963	1
C15orf59	0.380964	1
KCNMA1	0.661826	1
NPR3	0.0173094	1
ST8SIA2	0.0219675	1
EOMES	0.497869	1
EDNRA	0.0723288	1
COL4A2	0.582751	1
PPP2R2B	0.448686	1
CAMK2B	0.474553	1
PYY	0.56718	1
PYGO1	0.194089	1
PPP1R16B	0.697353	1
DLGAP3	0.693048	1
PRDM6	0.0551686	1
KCNQ2	0.589289	1
CALY	0.360998	1
SHD	0.966568	1
SCUBE1	0.928446	1
EGFLAM	0.395781	1
ASCL1	0.954741	1
FGFR1	0.141675	1
PREX1	0.438805	1
RAX	0.0299299	1
ACTB	0.0368505	1
ADAP1	0.345098	1
AIMP2	0.925752	1
AMZ1	0.0923173	1
ANKIB1	0.924973	1
ARHGAP12	0.447137	1
BRAT1	0.666619	1
C7orf50	0.0311	1
CARD11	0.2445	1
CASC1	0.405315	1
CCDC7	0.0519398	1
CCND1	0.975452	1
CCZ1	0.0975487	1
CDK6	0.299512	1
COMTD1	0.739333	1
COX19	0.391937	1
CYP2W1	0.222612	1
CYP51A1	0.791307	1
CYTH3	0.51367	1
DAGLB	0.545549	1
EGFR	0.703103	1
EIF2AK1	0.964589	1
EIF3B	0.218444	1
ELFN1	0.198746	1
EPC1	0.700415	1
ERBB2	0.76879	1
FAM133B	0.763511	1
FAM20C	0.528764	1
FBXL18	0.448016	1
FGF19	0.576636	1
FGF4	0.985641	1
FOXK1	0.23473	1
FSCN1	0.707648	1
GATAD1	0.945926	1
GET4	0.000216466	1
GNA12	0.714736	1
GPR146	0.774828	1
GRB7	0.505884	2
INTS1	0.677624	1
IQCE	0.488005	1
ITGB1	0.650986	1
KDELR2	0.139108	1
KIF5B	0.185284	1
KRAS	0.67552	1
KRIT1	0.179108	1
LANCL2	0.331759	1
LFNG	0.0717254	1
LOC442497	0.0954598	1
LRRD1	0.305227	1
MAD1L1	0.489017	1
MAFK	0.746522	1
MICALL2	0.680848	1
MIEN1	0.265246	1
MIR339	0.0233169	1
MIR4648	0.662788	1
MIR4655	0.889043	1
MIR4728	0.302255	1
MIR589	0.41546	1
MMD2	0.880397	1
NUDT1	0.320645	1
OCM	0.893109	1
ORAOV1	0.628151	1
PAPOLB	0.379904	1
PDGFA	0.0957062	1
PEX1	0.472122	1
PMS2	0.403683	1
PRKAR1B	0.0253034	1
PSMG3	0.0489794	1
RAC1	0.501371	1
RADIL	0.391496	1
RBAK	0.386725	1
RBM48	0.589396	1
RNF216	0.268022	1
RNF216P1	0.810223	1
RSPH10B	0.974529	1
RSPH10B2	0.609553	1
SDK1	0.50843	1
SEC61G	0.163097	1
SLC29A4	0.890535	1
SUN1	0.978057	1
TMEM184A	0.653847	1
TNRC18	0.229846	1
TTYH3	0.350943	1
UNCX	0.00307825	1
USP42	0.702343	1
VDAC2	0.487787	1
WIPI2	0.173325	1
ZFAND2A	0.248417	1
ZNF503	0.615866	1
ZNF503-AS1	0.437075	1
ZNF503-AS2	0.717306	1
ZNF890P	0.75856	1
ABCA4	0.655816	1
ABCD3	0.0181379	1
ACP6	0.434315	1
ACSL1	0.0637363	1
ADAM30	0.8788	1
AGL	0.154082	1
AHCYL1	0.734133	1
AKNAD1	0.907178	1
ALG14	0.516563	1
ALX3	0.001055	1
AMIGO1	0.45028	1
AMPD1	0.154275	1
AMPD2	0.0538455	1
AMY1A	0.461129	1
AMY1B	0.46893	1
AMY1C	0.220426	1
AMY2A	0.739777	1
AMY2B	0.0975859	1
ANKRD34A	0.33986	1
ANKRD35	0.492575	1
ANKRD37	0.289267	1
AP4B1	0.307776	1
ARHGAP29	0.708535	1
ATP1A1	0.311301	1
ATP5F1	0.0415026	1
ATXN7L2	0.795593	1
BCAR3	0.497861	1
BCAS2	0.53651	1
BCL2L15	0.71561	1
BCL9	0.242619	1
BOLA1	0.700629	1
C1orf162	0.000795572	1
C1orf194	0.168977	1
C4orf47	0.0769105	1
CAPZA1	0.495335	1
CASP3	0.0325692	1
CASQ2	0.725992	1
CCDC110	0.425017	1
CCDC18	0.442173	1
CD101	0.286475	1
CD160	0.159031	1
CD2	0.418505	1
CD53	0.171833	1
CD58	0.297357	1
CDC14A	0.242345	1
CDKN2AIP	0.107464	1
CELSR2	0.108187	1
CEPT1	0.508279	1
CHD1L	0.0501985	1
CHI3L2	0.000112455	1
CHIA	0.0326766	1
CLCC1	0.00806676	1
CLDN24	0.790414	1
CNN3	0.0360008	1
COL11A1	0.010336	1
CRYL1	0.151335	1
CSDE1	0.864881	1
CSF1	0.151045	1
CTTNBP2NL	0.124986	1
CYB561D1	0.312285	1
CYMP	1.74678e-07	1
DBT	0.199744	1
DCLRE1B	0.993226	1
DCTD	0.944097	1
DDX20	0.612699	1
DENND2C	0.900377	1
DENND2D	0.413065	1
DNTTIP2	0.92516	1
DPH5	0.312948	1
DPYD	0.172594	1
DR1	0.415992	1
DRAM2	0.592439	1
EMBP1	0.381637	1
ENPP6	0.881853	1
EPS8L3	0.0190909	1
ESYT2	0.189683	1
EVI5	0.0986155	1
EXTL2	0.663046	1
F3	0.808177	1
FAM102B	0.0574572	1
FAM19A3	0.0380889	1
FAM46C	0.732506	1
FAM69A	0.768014	1
FAM72B	0.469871	1
FAM72D	0.475878	1
FCGR1A	0.0156854	1
FCGR1B	0.0073955	1
FMO5	0.567495	1
FNBP1L	0.128145	1
FNDC7	0.256174	1
FOXC1	0.106075	1
FRRS1	0.937	1
GCLM	0.570204	1
GDAP2	0.449696	1
GFI1	0.600178	1
GJA3	0.4973	1
GJA5	0.21527	1
GJA8	0.247129	1
GJB2	0.141131	1
GJB6	0.306927	1
GLMN	0.246336	1
GMDS	0.581226	1
GNAT2	0.925304	1
GNRHR2	0.782446	1
GPR61	0.901862	1
GPR89A	0.855324	1
GPR89B	0.466006	1
GPSM2	0.00526711	1
GSTM1	0.021726	1
GSTM2	0.569873	1
GSTM3	0.0444613	1
GSTM4	0.137211	1
GSTM5	0.0733027	1
HAO2	0.00939496	1
HENMT1	0.365755	1
HFE2	0.789642	1
HIPK1	0.0308355	1
HIST2H2AA3	0.479177	1
HIST2H2AA4	0.887206	1
HIST2H2AB	0.512007	1
HIST2H2AC	0.711641	1
HIST2H2BC	0.924144	1
HIST2H2BE	0.352706	1
HIST2H2BF	0.679613	1
HIST2H3A	0.71385	1
HIST2H3C	0.0742801	1
HIST2H3D	0.767065	1
HIST2H4A	0.646391	1
HIST2H4B	0.989344	1
HMGCS2	0.8709	1
HSD3B1	0.230193	1
HSD3B2	0.277894	1
IGSF3	0.240885	1
IMMP2L	0.857844	2
ING2	0.653645	1
IRF2	0.0906436	1
ITGA10	0.618697	1
KCNA10	0.112515	1
KCNA3	0.899533	1
KCNC4	0.433245	1
KCND3	0.447344	1
KIAA1324	0.787613	1
LINC00290	0.45731	1
LINC00421	0.399095	1
LINC00442	0.02498	1
LIX1L	0.477889	1
LOC100129138	0.139098	1
LOC100129620	0.361109	1
LOC100506585	0.782223	1
LOC440600	0.850559	1
LOC728175	0.826988	1
LOC729970	0.154186	1
LRIF1	0.468998	1
LRIG2	0.150639	1
LRP2BP	0.0879637	1
LRRC39	0.632174	1
LRRN3	0.42941	1
MAB21L3	0.420641	1
MAF	0.13551	1
MAGI3	0.0312614	1
MAN1A2	0.931318	1
MIR1305	0.0604242	1
MIR153-2	0.450825	1
MIR197	0.0283995	1
MIR2682	0.0255679	1
MIR320B1	0.524802	1
MIR3945	0.402268	1
MIR4499	0.479352	1
MIR4789	0.294285	1
MIR548AA1	0.579363	1
MIR553	0.383587	1
MIR595	0.650982	1
MIR760	0.306194	1
MIR942	0.543474	1
MOV10	0.705065	1
MPHOSPH8	0.0924431	1
MTF2	0.774961	1
MYBPHL	0.191063	1
NAALADL2	0.0289147	1
NBPF10	0.411355	1
NBPF11	0.570866	1
NBPF15	0.928086	1
NBPF4	0.592694	1
NBPF6	0.97602	1
NBPF9	0.0201354	1
NCAPG2	0.00238489	1
NHLH2	0.270453	1
NOTCH2	0.698019	1
NOTCH2NL	0.940418	1
NRAS	0.118638	1
NUDT17	0.143318	1
OLFM3	0.21496	1
OLFML3	0.0245062	1
OVGP1	0.432761	1
PALMD	0.605528	1
PDE4DIP	0.66686	1
PDLIM3	0.0513288	1
PDZK1	0.286767	1
PEX11B	0.206855	1
PFN1P2	0.423077	1
PGCP1	0.281172	1
PHGDH	0.540517	1
PHTF1	0.850385	1
PIAS3	0.706518	1
POLR3C	0.813413	1
POLR3GL	0.934683	1
PPIAL4A	0.957604	1
PPIAL4C	0.609573	1
PPIAL4D	0.370671	1
PPIAL4E	0.247308	1
PPIAL4F	0.307486	1
PPIAL4G	0.320021	1
PPM1J	0.947235	1
PRKAB2	0.194813	1
PRMT6	0.761361	1
PROK1	0.0413851	1
PRPF38B	0.384653	1
PSMA5	0.252104	1
PSPC1	0.0785175	1
PSRC1	0.0927507	1
PTBP2	0.358083	1
PTGFRN	0.202656	1
PTPN22	0.713039	1
PTPRN2	0.512575	1
RAP1A	0.396142	1
RBM15	0.0247158	1
RBM8A	0.259229	1
REG4	0.229684	1
RHOC	0.210159	1
RNF115	0.972866	1
RNPC3	0.762493	1
RPAP2	0.382147	1
RPL5	0.723027	1
RSBN1	0.0944637	1
RWDD3	0.935806	1
RWDD4	0.995501	1
S1PR1	0.535241	1
SARS	0.466174	1
SASS6	0.0520861	1
SCARNA2	0.32642	1
SEC22B	0.698057	1
SIKE1	0.0460249	1
SLC16A1	0.0287884	1
SLC16A4	0.822945	1
SLC22A15	0.152623	1
SLC25A24	0.144393	1
SLC25A4	0.235596	1
SLC30A7	0.569556	1
SLC35A3	0.0262344	1
SLC44A3	0.688198	1
SLC6A17	0.207839	1
SLED1	0.0185785	1
SNORA66	0.321337	1
SNX25	0.406234	1
SNX7	0.516081	1
SORT1	0.682088	1
SPAG17	0.085575	1
ST7L	0.0943453	1
STOX2	0.632137	1
STXBP3	0.502387	1
SYCP1	0.443914	1
SYPL2	0.0670702	1
SYT6	0.0168298	1
TAF13	0.428779	1
TBX15	0.819787	1
TMED5	0.0927176	1
TMEM167B	0.707442	1
TMEM56	0.252078	1
TMEM56-RWDD3	0.785142	1
TPTE2	0.571835	1
TRAPPC11	0.00610087	1
TRIM33	0.494334	1
TRIM45	0.773772	1
TSHB	0.753144	1
TSPAN2	0.293602	1
TTF2	0.0340032	1
TUBA3C	0.182593	1
TXNIP	0.94833	1
UBL4B	0.990496	1
UFSP2	0.121681	1
VANGL1	0.692865	1
VAV3	0.387049	1
VCAM1	0.317494	1
VIPR2	0.697809	1
VTCN1	0.653168	1
WARS2	0.455317	1
WDR3	0.13772	1
WDR47	0.0320145	1
WDR60	0.923245	1
WDR77	0.374372	1
WNT2B	0.55562	1
WWC2	0.171186	1
WWOX	0.554347	2
ZMYM2	0.0502413	1
ZMYM5	0.0587818	1
ZNF697	0.335428	1
TTN	0.465277	1
LRP1B	0.508549	1
TECTA	0.508178	1
ADAMTSL3	0.679551	1
ZNF814	0.203792	1
GRM7	0.616563	1
ANKRD12	0.199863	1
TRIM49C	0.409438	1
XIRP1	0.0165851	1
EYS	0.638972	1
IGSF9	0.252565	1
TGM3	0.56268	1
GRIN1	0.213865	1
RASA3	0.60696	1
ZNF790	0.74451	1
TCF4	0.434963	1
CABYR	0.41392	1
OR13G1	0.0635948	1
ABCD2	0.147459	1
CLDN17	0.642792	1
APAF1	0.42413	1
FAM134B	0.244438	1
MRPL32	0.251764	1
NPSR1	0.661332	1
NT5DC3	0.305341	1
SRGAP1	0.680888	1
TMPO	0.145674	1
TPPP	0.999416	1
TRIP13	0.355476	1
ANKS3	0.642397	1
PRR15L	0.02277	1
AFMID	0.770631	1
CASP8	0.114426	1
IPPK	0.0544874	1
KCMF1	0.774305	1
PLXNA3	0.731136	1
ARID1A	0.245047	1
CDK17	0.572113	1
EEF2	0.400111	1
RER1	0.640769	1
TMEM50B	0.625511	1
TPT1	0.210932	1
TACC2	0.0388366	1
EPS8	0.225605	1
FAR2	0.384732	1
PLEKHA5	0.148783	1
INSR	0.231903	1
MSH2	0.0309458	1
PARD3B	0.524817	1
AGPAT3	0.840823	1
CCNB2	0.969925	1
OSBPL5	0.632857	1
STRBP	0.051833	1
CCDC91	0.826019	1
CACNA1C	0.217658	1
NXT2	0.820374	1
WIPF2	0.104167	1
TUBB6	0.486957	1
DNAH1	0.57708	1
PPFIBP1	0.77897	1
CSNK1A1	0.370122	1
ROCK2	0.0910582	1
MTHFS	0.359733	1
C16orf70	0.971463	1
PPP2R5C	0.539561	1
SPTLC2	0.0900896	1
WARS	0.488401	1
CMTM4	0.22257	1
MECOM	0.147017	1
CLPTM1	0.904594	1
MED15	0.111319	1
NPHP4	0.0131161	1
STARD3	0.166496	1
BCAS3	0.660125	1
CACNB1	0.207064	1
CDK5RAP3	0.143478	1
CLCN3	0.0816376	1
CRB3	0.352008	1
DEAF1	0.123164	1
DENND1B	0.692355	1
FRMD8	0.957912	1
IL1RAP	0.231052	1
LUC7L3	0.678627	1
PDE4D	0.00304434	1
TFEB	0.780053	1
VGLL4	0.932371	1
ZNF638	0.766205	1
DDX52	0.819609	1
PTPRK	0.391682	1
ZDHHC20	0.280901	1
PPFIA1	0.124206	1
HOXC10	0.951874	1
SLC6A19	0.313095	1
HCAR1	0.0338302	1
C7orf72	0.881162	1
KNTC1	0.31562	1
ANKRD33B	0.330229	1
GLYR1	0.442821	1
TAF4B	0.84191	1
CBX1	0.353888	1
TMC8	0.101079	1
CFLAR	0.832826	1
ZNF484	0.0885515	1
DNAH6	0.510204	1
ATP6AP1	0.778446	1
UBE2U	0.150457	1
EIF2AK2	0.724297	1
DDX21	0.0173314	1
TLX2	0.216444	1
ABCG1	0.893599	1
RERGL	0.0142519	1
NFE2	0.0130778	1
S1PR2	0.780932	1
EPCAM	0.708025	1
PTH2R	0.842053	1
RNF111	0.520768	1
MRGPRE	0.527046	1
DENND1A	0.212267	1
VAT1L	0.970102	1
GLIS3	0.105979	1
CLEC2A	0.0546405	1
COL4A5	0.277709	1
IKZF3	0.508284	1
KRT27	0.198782	1
THRA	0.450804	1
DOCK4	0.54131	1
ALS2CR12	0.085328	1
OSBPL1A	0.243723	1
CACNA1D	0.653117	1
ADIPOR2	0.976462	1
SCGB3A2	0.0173444	1
ASAP2	0.164293	1
ZNF350	0.61355	1
ACAN	0.637354	1
CRTC3	0.445167	1
FOXN3	0.0967499	1
DIAPH3	0.470477	1
EPB41L4B	0.0624661	1
MUSK	0.213145	1
TRIM40	0.237779	1
LRRC34	0.967029	1
CBLC	0.874226	1
FKBP10	0.633799	1
FAM71B	0.523173	1
C20orf24	0.328978	1
JUP	0.257508	1
KRT222	0.404497	1
TCF12	0.152925	1
SP2	0.114629	1
PALLD	0.955237	1
SAFB	0.115123	1
ATP6V1G3	0.375443	1
MARK2	0.575221	1
TPRG1	0.645092	1
CACNA1G	0.625426	1
ERCC8	0.0928842	1
SUPT3H	0.0625457	1
PBX1	0.00978361	1
IQSEC1	0.725167	1
ANTXR1	0.260416	1
SSH2	0.656754	1
SPARCL1	0.93158	1
RSPO3	0.250483	1
SPATA13	0.0982229	1
ANO1	0.831087	1

## Sheet: Table14_surv_cluster4
candidate_genes	pvalue	count
ATP8B2	0.0949402	1
GAD2	0.438302	1
ANK1	0.951107	1
DPY19L2P4	0.720737	1
DNM3	0.0393004	1
GHR	0.444295	1
PRKCB	0.443513	1
NTNG1	0.203694	1
CNTNAP2	0.425182	1
MPPED2	0.918402	1
KCNK2	0.674515	1
DBX2	0.731827	1
NLGN1	0.547013	1
RASGRF1	0.764782	1
SLC35F1	0.106153	1
H2AFY2	0.452531	1
CLIP4	0.318188	1
GUCY1A2	0.00745007	1
SLITRK5	0.0289998	1
KIF6	0.178113	1
PREX1	0.291614	1
PAX3	0.658284	1
MKL1	0.667032	1
VPS13B	0.201613	1
EDEM2	0.53458	1
KRT19	0.467962	1
OLFM2	0.266485	1
TCF3	0.660652	1
ZFAND2B	0.24558	1
ULK1	0.994302	1
HERC4	0.0517974	1
NET1	0.113775	1
CMTM4	0.12321	1
NUPL2	0.606935	1
TPX2	0.928461	1
FGFR2	0.336855	1
MMP15	0.0229293	1
ATP1A1	0.132396	1
ATP2B4	0.908826	1
DNAJC3	0.542925	1
FAM120A	0.0273231	1
FBXW4	0.689373	1
FKBP11	0.163668	1
FUK	0.0474768	1
GALE	0.435946	1
GDE1	0.125352	1
GMCL1	0.946747	1
KDM2A	0.18933	1
LONP1	0.950695	1
MGAT4A	0.767375	1
PGM2L1	0.0686404	1
RAB1A	0.122792	1
SAE1	0.0235479	1
SMAD3	0.15193	1
SRSF4	0.97821	1
TC2N	0.109524	1
THRA	0.951693	1
USP6NL	0.409203	1
WIPF2	0.845492	1
YEATS4	0.433381	1
ZNF507	0.13868	1
ZNF681	0.0455339	1
SCYL3	0.0204008	1
STK24	0.704408	1
ANAPC5	0.543157	1
ARHGAP5	0.248752	1
CCND3	0.844151	1
CTCF	0.097509	1
DNM2	0.379586	1
GDI2	0.156655	1
HEXB	0.965835	1
IKBKAP	0.0449623	1
IQGAP1	0.142996	1
ITGB5	0.56321	1
MBNL2	0.429567	1
ME1	0.0558007	1
MIB1	0.0956477	1
PLEKHH1	0.0360562	1
RTN3	0.340374	1
SMG5	0.228889	1
WWP2	0.726357	1
ACACA	0.186788	1
PGAP3	0.840651	1
TADA2A	0.24222	1
ROCK1	0.365428	1
FOXO1	0.0241943	1
IP6K1	0.276624	1
ITPR2	0.827004	1
NKD1	0.300369	1
RECQL5	0.373063	1
SPECC1L	0.875366	1
VPS54	0.579488	1
WDFY2	0.201576	1
ASAP1	0.38191	1
ATP11A	0.315282	1
BAZ2B	0.631542	1
SETD2	0.0419087	1
ANKRD11	0.580711	1
TNRC18	0.516183	1
LMTK3	0.070075	1
RPS6KA3	0.241009	1
TMEM123	0.342779	1
CNOT1	0.332167	1
ZBTB8OS	0.183625	1
PPP1CB	0.842818	1
ETNK1	0.556167	1
NUDT17	0.416787	1
NUP153	0.257566	1
PTPRN2	0.148899	1
TNPO2	0.741032	1
HOOK3	0.4539	1
FKTN	0.129084	1
RAVER1	0.875949	1
CLIC4	0.454636	1
CLK2	0.608648	1
HNRNPA2B1	0.770853	1
MTUS1	0.0136191	1
SNRNP40	0.367068	1
SPTAN1	0.0168629	1
STRN4	0.505	1
CDKN2A	0.115925	1
TTLL5	0.373623	1
LAMA3	0.907953	1
MRPS35	0.29944	1
RAD51B	0.0957745	1
RPL19	0.781473	1
RPS6KB1	0.0691178	1
STK38L	0.783311	1
ARHGAP21	0.0326901	1
ARHGEF3	0.769007	1
ATXN7	0.533743	1
BZW2	0.244997	1
CBL	0.1474	1
NEDD4L	0.942505	1
HDAC7	0.0887119	1
GATA4	0.923406	1
KCTD20	0.347141	1
NPHP4	0.609272	1
RBM6	0.981172	1
TRIM35	0.767142	1
DLG1	0.215471	1
DR1	0.423821	1
AK2	0.600609	1
EHBP1	0.376677	1
IP6K2	0.731955	1
NAGS	0.586927	1
NCK2	0.67401	1
PRKCA	0.164525	1
SEL1L3	0.0120689	1
SH3PXD2A	0.187849	1
SRPK1	0.241707	1
SSH2	0.619392	1
TMEM182	0.492016	1
TRIM4	0.506632	1
VGLL4	0.759835	1
INTS4	0.616783	1
PMPCB	0.162628	1
PSMD1	0.0891793	1
CRKL	0.486052	1
ESCO1	0.772925	1
AP3B1	0.0130339	1
CLCN5	0.150584	1
XKR6	0.142807	1
NRG1	0.542874	1
SLC25A17	0.455007	1
OSR2	0.999233	1
PEX14	0.100604	1
IKZF3	0.555106	1
PSENEN	0.12916	1
DNAJC11	0.284727	1
CYP27A1	0.757177	1
SFSWAP	0.835544	1
CCDC6	0.0316538	1
TUBAL3	0.39798	1
CMTM3	0.375761	1
DFNA5	0.0819917	1
ACLY	0.0909958	1
TACC2	0.136776	1
CRAT	0.2575	1
IGSF3	0.0715696	1
C19orf12	0.58019	1
CLDN10	0.048745	1
C10orf76	0.216794	1
PRKAG1	0.144501	1
PDPR	0.805904	1
PITHD1	0.221682	1
FLYWCH2	0.412705	1
ANXA4	0.764991	1
SYT12	0.187512	1
DUS3L	0.536571	1
LHFPL3	0.898731	1
CHRDL2	0.772649	1
C7orf50	0.134841	1
ARHGAP35	0.22429	1
SMAD6	0.447649	1
IL10RB	0.358149	1
MECR	0.329599	1
TRIP11	0.0488292	1
CDK12	0.236013	1
UPF2	0.737915	1
PSMD3	0.635436	1
LYZ	0.759534	1
IMMP2L	0.788064	1
KIFAP3	0.895681	1
DOCK9	0.364218	1
NPAS3	0.964798	1
TRERF1	0.0931777	1
HSD11B2	0.223596	1
SLC44A2	0.528162	1
IL2RA	0.807712	1
RUFY2	0.342689	1
FAM169A	0.614272	1
EPB41L4B	0.895165	1
SEMA4B	0.888556	1
ZNF148	0.0219952	1
HS6ST3	0.0242694	1
SNAP91	0.218779	1
GREB1L	0.226003	1
MPP5	0.0353155	1
SLC22A9	0.786092	1
PMF1	0.795925	1
NFAT5	0.65267	1
RARA	0.331994	1
TOP2A	0.464459	1
ANKRD29	0.387543	1
PLEKHF1	0.6437	1
ARHGAP39	0.891855	1
TRAIP	0.435765	1
RAD17	0.474521	1
ADCY7	0.361209	1
UNC13D	0.383571	1
SMARCB1	0.68201	1
PELI1	0.734825	1
DAXX	0.0338162	1
RIMS2	0.807878	1
ULK4	0.211307	1
STK39	0.603754	1
SCAP	0.906509	1
ERGIC2	0.239272	1
RNF216	0.299024	1
DBP	0.324196	1
BMX	0.690993	1
MMP20	0.120344	1
PRRX2	0.028532	1
SYNC	0.368698	1
PLB1	0.4423	1
POLR3C	0.575416	1
TBX4	0.810549	1
HOOK2	0.0989481	1
GTF2E2	0.752527	1
PPP1R12B	0.173217	1
SIAE	0.109237	1
ASAH1	0.355363	1
MAP2K5	0.41508	1
SPOCD1	0.454793	1
GLE1	0.743444	1
UBE2S	0.895687	1
SOBP	0.370993	1
EIF2B2	0.603404	1
OSBPL1A	0.875216	1
IAPP	0.545433	1
GPHN	0.913928	1
CACNB1	0.773434	1
CCDC91	0.28262	1
MSRB2	0.0891959	1
CTNND2	0.0730964	1
ZNF385D	0.773771	1
GAP43	0.85	1
ALPK2	0.800128	1
COL2A1	0.695276	1
RSF1	0.164859	1
TONSL	0.864388	1
SFTPD	0.993443	1
BRPF3	0.303197	1
ACOT7	0.738283	1
RNF123	0.465118	1
PEBP4	0.330034	1
MUSK	0.0126251	1
CCDC18	0.31082	1
COMMD1	0.582143	1
RHOA	0.183108	1
PYY	0.252826	1
MRPS9	0.708514	1
CEP112	0.205423	1
CCKAR	0.714371	1
SLC6A4	0.119727	1
IL18R1	0.743672	1
ZCWPW1	0.369109	1
TMEM40	0.556364	1
NARS2	0.0402679	1
WWOX	0.440732	1
SLC15A1	0.450344	1
RAB40B	0.705222	1
HPS4	0.139718	1
ARHGAP28	0.0859822	1
CAMLG	0.785172	1
PAGE1	0.368878	1
